# Supplementary material for: Common gamma chain (γc) cytokines differentially potentiate TNFR family signaling in antigen-activated CD8+ T cells
Source: J Immunother Cancer. 2014 Sep 16;2:28. doi: 10.1186/s40425-014-0028-y (PMC4236884; doi:10.1186/s40425-014-0028-y)
Supplement: Additional file 1: Table S1. — Complete gene set and probe information. [file s40425-014-0028-y-S1.xls]

## Sheet: Sheet1
TNFR Family													TNFR Family
Gene	Full Name	Common Name	Probe Set ID		None Avg	IL-2 Avg	IL-4 Avg	IL-7 Avg	IL-15 Avg	IL-21 Avg			Gene	ΔIL-2	ΔIL-4	ΔIL-7	ΔIL-15	ΔIL-21	Common Name					Combined Δ
Tnfrsf1a	tumor necrosis factor receptor superfamily, member 1a	CD120a (TNFR1)	1417291_at		9.2023	8.7181	8.94968	8.97289	9.09629	9.43507			Tnfrsf1a	-0.484206	-0.252621	-0.229408	-0.106007	0.232766	CD120a (TNFR1)					-0.839476
Tnfrsf1b	tumor necrosis factor receptor superfamily, member 1b	CD120b (TNFR2)	1418099_at		9.08228	8.9579	8.98691	8.993	8.87521	9.34046			Tnfrsf1b	-0.124374	-0.0953627	-0.089276	-0.207068	0.258184	CD120b (TNFR2)					-0.257897
Tnfrsf4	tumor necrosis factor receptor superfamily, member 4	CD134 (OX40)	1420351_at		10.2096	12.6478	12.39	11.5394	10.3844	11.5051			Tnfrsf4	2.43815	2.18039	1.32974	0.174759	1.29549	CD134 (OX40)					7.41853
Cd40 (Tnfrsf5)	CD40 antigen	CD40	1449473_s_at		6.5059	6.27805	6.22373	6.23342	6.35744	6.26627			Tnfrsf5	-0.227855	-0.282174	-0.272483	-0.148467	-0.239634	CD40					-1.17061
Fas (Tnfrsf6)	Fas (TNF receptor superfamily member 6)	CD95 (FasR)	1460251_at		8.85324	7.77357	8.2553	8.68274	8.83966	9.64551			Tnfrsf6	-1.07967	-0.597945	-0.1705	-0.013578	0.792268	CD95 (FasR)					-1.06943
CD27 (Tnfrsf7)	CD27 antigen	CD27 (Tnfrsf7)	1452389_at		11.6884	9.37165	10.4522	10.9476	11.3469	10.8805			Tnfrsf7	-2.31674	-1.23615	-0.74079	-0.341513	-0.80791	CD27					-5.4431
Tnfrsf8	tumor necrosis factor receptor superfamily, member 8	CD30	1421649_at		5.06826	5.68632	5.71278	5.03011	5.15647	6.07716			Tnfrsf8	0.618056	0.644523	-0.038145	0.0882117	1.0089	CD30					2.32155
Tnfrsf9	tumor necrosis factor receptor superfamily, member 9	CD137 (4-1BB)	1460469_at		10.1934	12.1201	11.5771	11.2901	10.3528	11.5854			Tnfrsf9	1.92673	1.38375	1.09674	0.159426	1.39206	CD137 (4-1BB)					5.9587
Tnfrsf10b	tumor necrosis factor receptor superfamily, member 10b	CD262 (TRAILR2, DR5)	1421296_at		4.72451	4.75377	4.62753	4.69192	4.68233	4.70164			Tnfrsf10b	0.0292553	-0.0969887	-0.032593	-0.0421863	-0.0228737	CD262 (TRAILR2)					-0.165386
Tnfrsf11a	tumor necrosis factor receptor superfamily, member 11a	CD265 (RANK)	1419214_at		5.5999	5.46657	5.39988	5.31934	5.49179	5.33058			Tnfrsf11a	-0.133328	-0.200018	-0.280557	-0.108103	-0.269321	CD265 (RANK)					-0.991327
Tnfrsf12a	tumor necrosis factor receptor superfamily, member 12a	CD266 (TWEAKR)	1418571_at		6.92408	7.10215	6.84135	6.77966	6.93394	6.94199			Tnfrsf12a	0.178067	-0.0827287	-0.144427	0.009857	0.0179077	CD266 (TWEAKR)					-0.0213233
Tnfrsf13c	tumor necrosis factor receptor superfamily, member 13c	CD268 (BAFFR)	1419307_at		6.77568	6.83427	6.79865	7.08839	6.92528	6.80115			Tnfrsf13c	0.058587	0.0229703	0.312704	0.1496	0.0254673	CD268 (BAFFR)					0.569329
Tnfrsf14	tumor necrosis factor receptor superfamily, member 14 (herpesvirus entry mediator)	CD270 (HVEM)	1452425_at		6.20983	5.32717	5.64348	5.86717	5.96201	5.78771			Tnfrsf14	-0.882659	-0.566349	-0.34266	-0.247819	-0.422126	CD270 (HVEM)					-2.46161
Tnfrsf18	tumor necrosis factor receptor superfamily, member 18	CD357 (GITR)	1422303_a_at		11.6307	13.0945	13.0539	12.4995	11.7509	12.2736			Tnfrsf18	1.46382	1.4232	0.868787	0.12022	0.642877	CD357 (GITR)					4.5189
Tnfrsf25	tumor necrosis factor receptor superfamily, member 25	DR3	1422231_a_at		7.47239	7.13648	6.35714	7.18115	7.17032	6.96202			Tnfrsf25	-0.335912	-1.11525	-0.291245	-0.302075	-0.510374	DR3					-2.55485
Lta (Tnfsf1)	lymphotoxin A	LTA (TNFb)	1420353_at		8.16223	11.9775	7.39698	9.96474	8.19213	6.46065			Tnfsf1	3.81523	-0.765246	1.80252	0.0298993	-1.70157	LTA (TNFb)					3.18083
Tnf (Tnfsf2)	tumor necrosis factor	TNFa	1419607_at		7.1552	8.35146	7.06842	7.62581	7.4468	7.40782			Tnfsf2	1.19626	-0.0867783	0.470604	0.291596	0.252623	TNFa					2.1243
Ltb (Tnfsf3)	lymphotoxin B	LTB (TNFc)	1419135_at		13.477	12.7073	12.3948	13.2292	13.3065	12.4992			Tnfsf3	-0.769707	-1.08221	-0.247827	-0.170513	-0.97786	LTB (TNFc)					-3.24811
Tnfsf4	tumor necrosis factor (ligand) superfamily, member 4	CD252 (OX40L)	1421744_at		7.11297	6.07949	6.56492	6.46479	7.00746	6.48225			Tnfsf4	-1.03348	-0.548053	-0.648178	-0.10551	-0.630723	CD252 (OX40L)					-2.96595
Cd40lg (Tnfsf5)	CD40 ligand	CD154 (CD40L)	1422283_at		5.28938	5.44545	5.40372	5.49386	5.3667	5.4365			Tnfsf5	0.15607	0.114341	0.204477	0.0773247	0.147117	CD154 (CD40L)					0.69933
Fasl (Tnfsf6)	Fas ligand (TNF superfamily, member 6)	CD178 (FasL)	1449235_at		7.56225	9.00186	8.99096	8.52107	7.95793	8.78723			Tnfsf6	1.43961	1.42871	0.958823	0.395681	1.22498	CD178 (FasL)					5.44781
Cd70 (Tnfsf7)	CD70 antigen	CD70 (CD27L)	1449926_at		4.78653	4.65843	4.53901	4.59333	4.55413	4.5144			Tnfsf7	-0.128106	-0.247523	-0.193199	-0.232405	-0.272127	CD70 (CD27L)					-1.07336
Tnfsf8	tumor necrosis factor (ligand) superfamily, member 8	CD153 (CD30L)	1450272_at		7.52566	7.41105	7.32573	7.69815	7.74337	6.5155			Tnfsf8	-0.114604	-0.199925	0.172498	0.217712	-1.01016	CD153 (CD30L)					-0.934478
Tnfsf9	tumor necrosis factor (ligand) superfamily, member 9	CD137L (4-1BBL)	1422924_at		6.59879	7.34016	6.88042	7.23514	6.9161	7.85237			Tnfsf9	0.741374	0.281636	0.636357	0.317319	1.25359	CD137L (4-1BBL)					3.23027
Tnfsf10	tumor necrosis factor (ligand) superfamily, member 10	CD253 (TRAIL)	1459913_at		7.58674	7.02699	7.63008	7.56483	7.75941	8.57318			Tnfsf10	-0.559752	0.0433413	-0.021912	0.172673	0.986438	CD253 (TRAIL)					0.620789
Tnfsf11	tumor necrosis factor (ligand) superfamily, member 11	CD254 (RANKL)	1419083_at		8.11001	8.54963	8.43934	8.35667	8.39261	5.85868			Tnfsf11	0.439616	0.32933	0.24666	0.282602	-2.25134	CD254 (RANKL)					-0.953128
Tnfsf13b	tumor necrosis factor (ligand) superfamily, member 13b	CD257 (BAFF)	1460255_at		6.47715	5.33488	8.0209	6.079	6.62164	5.36491			Tnfsf13b	-1.14228	1.54375	-0.39815	0.144484	-1.11224	CD257 (BAFF)					-0.964433
Tnfsf14	tumor necrosis factor (ligand) superfamily, member 14	CD258 (HVEML)	1450298_at		7.01441	7.06198	7.40733	7.1558	6.94853	6.49624			Tnfsf14	0.0475673	0.392915	0.141388	-0.065878	-0.518175	CD258 (HVEML)					-0.00218333
Cytotoxic Effectors													Cytotoxic Effectors
Gene	Full Name	Common Name	Probe Set ID		None Avg	IL-2 Avg	IL-4 Avg	IL-7 Avg	IL-15 Avg	IL-21 Avg			Gene	ΔIL-2	ΔIL-4	ΔIL-7	ΔIL-15	ΔIL-21	Common Name
Gzma	granzyme A		1417898_a_at		8.99929	9.27049	13.8463	8.60486	9.47244	14.1731			Gzma	0.271197	4.84699	-0.394426	0.473148	5.17376	granzyme A					10.3707
Gzmb	granzyme B	GzmB (CTLA1)	1419060_at		12.5857	14.8224	14.7061	14.4561	13.5584	14.9174			Gzmb	2.23669	2.12038	1.87033	0.972643	2.33166	granzyme B					9.53171
Gzmc	granzyme C		1421256_at		6.31194	7.02964	8.27163	7.15116	6.90026	7.87908			Gzmc	0.717698	1.95969	0.839216	0.58832	1.56714	granzyme C
Gzmd	granzyme D		1420344_x_at		3.0815	3.92081	3.51047	3.08447	4.17389	6.85031			Gzmd	0.839311	0.428975	0.00297	1.0924	3.76881	granzyme D
Gzmk	granzyme K		1422280_at		7.04946	6.19269	6.29926	6.66051	7.52142	9.55246			Gzmk	-0.856772	-0.750203	-0.388955	0.471959	2.50299	granzyme K
Gzmm	granzyme M		1449501_a_at		6.97976	6.26332	6.8207	6.58701	7.23227	6.24169			Gzmm	-0.716447	-0.159061	-0.392757	0.252506	-0.738071	granzyme M
Prf1	perforin 1 (pore forming protein)		1451862_a_at		8.15551	9.66083	8.76145	8.33397	8.07213	12.2901			Prf1	1.50532	0.605932	0.178454	-0.0833827	4.13456	perforin 1					6.34088
Adhesion and Homing													Adhesion and Homing
Gene	Full Name	Common Name	Probe Set ID		None Avg	IL-2 Avg	IL-4 Avg	IL-7 Avg	IL-15 Avg	IL-21 Avg			Gene	ΔIL-2	ΔIL-4	ΔIL-7	ΔIL-15	ΔIL-21	Common Name
Ccr2	chemokine (C-C motif) receptor 2	CD192 (MCP-1R)	1421186_at		5.3983	5.12624	5.09982	5.46376	5.86043	9.2257			Ccr2	-0.272065	-0.298481	0.0654553	0.46213	3.8274	CD192 (MCP-1R)					3.78444
Ccr4	chemokine (C-C motif) receptor 4	CD194	1421655_a_at		5.30756	6.89361	7.02301	5.96448	5.47059	5.07291			Ccr4	1.58605	1.71545	0.656921	0.163032	-0.234646	CD194					3.8868
Ccr5	chemokine (C-C motif) receptor 5	CD195 (MIP-1aR)	1422259_a_at		4.55987	4.60171	4.19293	4.61566	4.81104	8.01069			Ccr5	0.0418383	-0.366942	0.055793	0.251172	3.45082	CD195 (MIP-1aR)					3.43268
Ccr7	chemokine (C-C motif) receptor 7	CD197 (MIP-3bR)	1423466_at		12.0758	10.4862	10.5168	11.6638	11.9177	10.9686			Ccr7	-1.58953	-1.55894	-0.41199	-0.15801	-1.10711	CD197 (MIP-3bR)					-4.82558
Ccr9	chemokine (C-C motif) receptor 9	CDw199	1427419_x_at		6.40912	4.3543	5.1308	4.98322	6.08689	5.3433			Ccr9	-2.05481	-1.27831	-1.4259	-0.322228	-1.06582	CDw199					-6.14707
Ccr10	chemokine (C-C motif) receptor 10	Gpr2	1421420_at		6.1508	6.42441	6.28758	6.12051	6.22676	6.06171			Ccr10	0.273613	0.136784	-0.0302837	0.075968	-0.0890823	Gpr2					0.366999
Cxcr3	chemokine (C-X-C motif) receptor 3	CD183 (IP-10R)	1449925_at		12.2376	10.0009	10.3959	11.4755	11.9974	11.0479			Cxcr3	-2.23673	-1.84174	-0.762153	-0.240257	-1.18969	CD183 (IP-10R)					-6.27057
Cxcr4	chemokine (C-X-C motif) receptor 4	CD184 (Fusin, LESTR)	1448710_at		8.70898	9.10035	10.2134	9.16112	8.93901	8.53964			Cxcr4	0.391364	1.50446	0.45214	0.230022	-0.169341	CD184 (Fusin, LESTR)					2.40865
Cxcr5	chemochine (C-X-C motif) receptor 5	CD185 (Blr1)	1422003_at		8.03793	5.98559	5.34295	6.60858	7.29567	6.36393			Cxcr5	-2.05233	-2.69497	-1.42934	-0.742258	-1.674	CD185 (Blr1)					-8.59291
Cxcr6	chemokine (C-X-C motif) receptor 6	CD186 (BONZO)	1425832_a_at		10.7138	8.21552	11.3362	10.1183	10.7868	12.3139			Cxcr6	-2.49829	0.622373	-0.595486	0.07303	1.60013	CD186 (BONZO)					-0.798248
Cxcr7	chemokine (C-X-C motif) receptor 7	RDC1	1417625_s_at		5.04586	3.49988	3.38259	3.64953	4.78871	4.68003			Cxcr7	-1.54598	-1.66327	-1.39633	-0.257149	-0.365834	RDC1					-5.22857
Xcr1	chemokine (C motif) receptor 1	Lymphotactin receptor	1422294_at		4.0848	3.89514	4.04185	3.80887	3.9181	3.93136			Xcr1	-0.189666	-0.0429547	-0.275932	-0.166704	-0.153443	Lymphotactin receptor					-0.828701
Cd44	CD44 antigen		1434376_at		11.6045	11.5075	11.1891	11.5509	11.6686	11.3245			Cd44	-0.0971	-0.415487	-0.0536467	0.0640767	-0.280067	CD44					-0.782223
Cd96	CD96 antigen		1419226_at		11.8229	9.51833	11.6884	10.9254	11.4794	10.532			Cd96	-2.30456	-0.134447	-0.89751	-0.34346	-1.29091	CD96					-4.97089
Cd97	CD97 antigen		1418394_a_at		11.4907	9.8427	9.96244	10.6667	11.1606	10.0376			Cd97	-1.64796	-1.52822	-0.823967	-0.330063	-1.4531	CD97					-5.78331
Cd99	CD99 antigen		1453556_x_at		10.5866	9.84246	10.0597	10.343	10.4226	10.3342			Cd99	-0.744135	-0.526941	-0.24363	-0.164001	-0.252399	CD99					-1.93111
Icam1	intercellular adhesion molecule 1	CD54	1424067_at		9.08035	8.81021	8.8459	8.90914	8.94051	9.57113			Icam1	-0.27014	-0.23445	-0.171213	-0.139836	0.490781	CD54					-0.324858
Icam2	intercellular adhesion molecule 2	CD102	1448862_at		10.1594	8.90258	8.98735	9.70387	10.0018	9.23717			Icam2	-1.25683	-1.17206	-0.455541	-0.157649	-0.922239	CD102					-3.96432
Itga4	integrin alpha 4 (LPAM)	CD49d (VLA-4, LPAM)	1436037_at		10.5805	7.84016	7.8004	9.56073	10.275	9.34206			Itga4	-2.74038	-2.78014	-1.01981	-0.305575	-1.23849	CD49d (VLA-4)					-8.08439
Itga6	integrin alpha 6	CD49f (VLA-6)	1422445_at		9.90621	9.3156	9.32718	9.95122	9.69805	9.38616			Itga6	-0.590616	-0.579034	0.0450077	-0.208158	-0.520051	CD49f (VLA-6)					-1.85285
Itgae	integrin alpha E, epithelial-associated	CD103	1447541_s_at		10.514	5.74347	7.81791	7.24873	9.25862	6.22955			Itgae	-4.77057	-2.69613	-3.26531	-1.25542	-4.28449	CD103					-16.2719
Itgal	integrin alpha L	CD11a (LFA-1)	1435560_at		12.7325	12.1089	12.3355	12.3748	12.5948	12.7425			Itgal	-0.623643	-0.39709	-0.35774	-0.137747	0.00994667	CD11a (LFA-1)					-1.50627
Itgb2	integrin beta 2 (CD18 = LFA1)	CD18 (LFA-1)	1450678_at		12.4817	11.9101	12.1264	12.1973	12.3563	12.7704			Itgb2	-0.57164	-0.35532	-0.28442	-0.12537	0.288673	CD18 (LFA-1)					-1.04808
Itgav	integrin alpha V	CD51	1452784_at		10.3679	10.8933	10.6056	10.4572	10.3161	10.376			Itgav	0.525397	0.237717	0.0893233	-0.051782	0.00809367	CD51					0.808748
Itgb3	integrin beta 3	CD61	1455257_at		9.95103	8.3629	11.0452	9.75117	9.78853	9.43816			Itgb3	-1.58813	1.09421	-0.199864	-0.162501	-0.512871	CD61					-1.36915
Nrp1	neuropilin 1	CD304	1448943_at		8.97167	7.573	7.40039	8.7206	9.1683	8.20669			Nrp1	-1.39867	-1.57127	-0.251067	0.196629	-0.76498	CD304					-3.78937
Sell	selectin, lymphocyte	CD62L	1419481_at		12.8514	10.7119	10.3919	11.8641	12.4939	11.8744			Sell	-2.13948	-2.45944	-0.98725	-0.357467	-0.976937	CD62L					-6.92057
Selp	selectin, platelet	CD62P	1420558_at		8.10054	7.9035	7.19226	7.44919	7.80316	9.28148			Selp	-0.197039	-0.908284	-0.651355	-0.297385	1.18094	CD62P					-0.873123
Selplg	selectin, platelet (p-selectin) ligand	PSGL1	1449127_at		13.0769	12.3316	12.5607	12.9065	12.9337	13.0309			Selplg	-0.745313	-0.5162	-0.17036	-0.143163	-0.04593	PSGL1					-1.62097
Ccl3	chemokine (C-C motif) ligand 3	MIP-1a	1419561_at		8.29313	8.9208	6.5758	8.77566	8.88257	11.205			Ccl3	0.627668	-1.71733	0.482523	0.589441	2.91184	MIP-1a					2.89414
Ccl4	chemokine (C-C motif) ligand 4	MIP-1b (LAG1)	1421578_at		8.85221	9.07751	8.06941	9.00084	9.06488	12.4261			Ccl4	0.225307	-0.782799	0.148628	0.212669	3.57394	MIP-1b (LAG1)					3.37774
Ccl5	chemokine (C-C motif) ligand 5	RANTES	1418126_at		10.844	8.82299	8.78316	9.95591	10.4732	11.1774			Ccl5	-2.02101	-2.06085	-0.888098	-0.370831	0.33335	RANTES					-5.00744
Ccl6	chemokine (C-C motif) ligand 6	C10	1417266_at		8.57935	6.24648	6.68668	7.1646	7.71862	7.78915			Ccl6	-2.33287	-1.89268	-1.41475	-0.860732	-0.790207	C10					-7.29124
Ccl9	chemokine (C-C motif) ligand 9	MIP-1y	1417936_at		7.45966	5.93481	5.73738	6.52297	7.04796	9.19281			Ccl9	-1.52485	-1.72228	-0.93669	-0.411696	1.73315	MIP-1y					-2.86237
Xcl1	chemokine (C motif) ligand 1	Lymphotactin (Ltn)	1419412_at		10.9734	7.04921	7.87227	9.76311	10.8282	8.07304			Xcl1	-3.92423	-3.10117	-1.21034	-0.145233	-2.9004	Lymphotactin					-11.2814
Cytokine Signalling													Cytokine Signalling
Gene	Full Name	Common Name	Probe Set ID		None Avg	IL-2 Avg	IL-4 Avg	IL-7 Avg	IL-15 Avg	IL-21 Avg			Gene	ΔIL-2	ΔIL-4	ΔIL-7	ΔIL-15	ΔIL-21	Common Name
Il1r1	interleukin 1 receptor, type I	CD121a	1448950_at		6.43967	6.3625	6.21925	6.37304	6.33041	9.00359			Il1r1	-0.077175	-0.220428	-0.066637	-0.109266	2.56392	CD121a					2.09041
Il2ra	interleukin 2 receptor, alpha chain	CD25	1420692_at		8.74873	11.986	11.4898	11.061	9.2581	11.5612			Il2ra	3.23722	2.74108	2.31225	0.509374	2.81244	CD25					11.6124
Il2rb	interleukin 2 receptor, beta chain	C122	1448759_at		11.4274	11.6577	12.27	11.7485	11.5441	11.6167			Il2rb	0.230283	0.842607	0.321097	0.116623	0.18924	C122					1.69985
Il2rg	interleukin 2 receptor, gamma chain	CD132	1416296_at		13.0362	11.9696	12.4565	12.67	12.8773	12.8259			Il2rg	-1.06655	-0.579647	-0.366157	-0.158857	-0.210327	CD132					-2.38154
Il4ra	interleukin 4 receptor, alpha	CD124	1421034_a_at		9.22379	9.58267	11.2987	9.3827	9.26626	9.95336			Il4ra	0.35888	2.0749	0.158903	0.042468	0.729565	CD124					3.36471
Il6ra	interleukin 6 receptor, alpha	CD126	1452416_at		7.47911	6.02808	5.52239	6.58105	6.95125	7.44564			Il6ra	-1.45103	-1.95672	-0.898067	-0.527861	-0.0334717	CD126					-4.86716
Il6st	interleukin 6 signal transducer		1452843_at		9.1608	7.45909	8.02274	8.41393	8.85287	8.64861			Il6st	-1.7017	-1.13806	-0.746871	-0.307923	-0.512191						-4.40675
Il7r	interleukin 7 receptor	CD127	1448575_at		12.1662	11.6366	10.5744	11.4043	11.7701	11.4644			Il7r	-0.529567	-1.59179	-0.761927	-0.39611	-0.701763	CD127					-3.98115
Il9r	interleukin 9 receptor	CD129	1421570_at		3.6516	3.7239	3.69997	3.75871	3.55712	3.77981			Il9r	0.0722953	0.0483693	0.107105	-0.09448	0.128203	CD129					0.261492
Il10ra	interleukin 10 receptor, alpha	CD210	1448731_at		7.04623	7.71833	7.92959	7.86525	7.63908	6.79699			Il10ra	0.672095	0.883357	0.819017	0.592846	-0.24924	CD210					2.71807
Il10rb	interleukin 10 receptor, beta	CD210b	1419455_at		10.6232	9.79565	9.45	10.4516	10.449	10.1103			Il10rb	-0.8276	-1.17325	-0.17164	-0.174277	-0.512981	CD210b					-2.85975
Il12rb1	interleukin 12 receptor, beta 1	CD212	1418166_at		7.87383	9.48812	9.38466	8.43139	7.92319	9.13217			Il12rb1	1.61429	1.51083	0.557558	0.0493607	1.25833	CD212					4.99036
Il12rb2	interleukin 12 receptor, beta 2		1421623_at		7.67926	8.55406	8.71371	8.32197	7.92861	9.23093			Il12rb2	0.874796	1.03445	0.642706	0.249345	1.55166						4.35296
Il15ra	interleukin 15 receptor, alpha chain	CD215	1448681_at		8.01125	8.06381	8.33942	8.16007	8.04288	8.21452			Il15ra	0.0525603	0.328172	0.148819	0.0316267	0.203269	CD215					0.764447
Il17ra	interleukin 17 receptor A	CD217	1420905_at		11.1616	9.90046	10.0585	10.7984	10.8889	11.4437			Il17ra	-1.26112	-1.1031	-0.36319	-0.272653	0.28212	CD217					-2.71794
Il18r1	interleukin 18 receptor 1	CD218a	1421628_at		8.99017	8.35704	6.33732	9.04009	9.16312	10.3086			Il18r1	-0.633128	-2.65285	0.049928	0.172958	1.31838	CD218a					-1.7447
Il21r	interleukin 21 receptor	CD360	1450456_at		8.59298	8.64061	9.77527	8.82092	8.66354	10.1345			Il21r	0.0476297	1.1823	0.227946	0.0705657	1.54151	CD360					3.06995
Il27ra	interleukin 27 receptor, alpha	TCCR	1449508_at		9.84292	8.84653	9.74072	9.39086	9.65998	9.68968			Il27ra	-0.996388	-0.102199	-0.452066	-0.18294	-0.153245	TCCR					-1.88684
Ifnar1	interferon (alpha and beta) receptor 1		1449026_at		9.94139	8.48662	8.49142	9.212	9.47529	8.76988			Ifnar1	-1.45476	-1.44997	-0.729382	-0.466097	-1.1715						-5.27172
Ifnar2	interferon (alpha and beta) receptor 2		1427691_a_at		9.71306	7.84479	8.0411	8.98134	9.41777	8.12549			Ifnar2	-1.86827	-1.67196	-0.731718	-0.295282	-1.58757						-6.1548
Ifngr1	interferon gamma receptor 1	CD119	1448167_at		11.7793	10.7494	10.3622	11.4513	11.7272	11.4031			Ifngr1	-1.02993	-1.41705	-0.327973	-0.05207	-0.37617	CD119					-3.20319
Ifngr2	interferon gamma receptor 2		1423557_at		7.08773	6.8386	7.45368	7.00252	6.82569	5.78244			Ifngr2	-0.249129	0.365951	-0.0852097	-0.262039	-1.30528						-1.53571
Igf1r	insulin-like growth factor I receptor		1428967_at		8.1768	6.83666	6.59227	7.75497	8.12629	8.49321			Igf1r	-1.34014	-1.58453	-0.421827	-0.0505067	0.316408						-3.08059
Igf2r	insulin-like growth factor 2 receptor		1424112_at		10.6424	9.76031	9.6432	10.1352	10.2798	10.1382			Igf2r	-0.882079	-0.999193	-0.507173	-0.362633	-0.504164						-3.25524
Ldlr	low density lipoprotein receptor		1421821_at		8.57797	10.073	10.0163	9.90025	9.14646	10.1012			Ldlr	1.49499	1.4383	1.32228	0.568488	1.52322						6.34728
Tgfbr1	transforming growth factor, beta receptor I		1420895_at		8.65529	8.96208	9.53378	8.77508	8.76322	8.80639			Tgfbr1	0.306792	0.878483	0.119787	0.107923	0.151102						1.56409
Tgfbr2	transforming growth factor, beta receptor II		1426397_at		11.4618	9.91829	10.567	10.7937	11.1859	10.6541			Tgfbr2	-1.54353	-0.89485	-0.668077	-0.275887	-0.807713						-4.19006
Tgfbr3	transforming growth factor, beta receptor III		1433795_at		8.46884	8.73458	8.80036	8.6393	8.33796	8.15177			Tgfbr3	0.265737	0.331514	0.17046	-0.130881	-0.317077						0.319753
Il1b	interleukin 1 beta		1449399_a_at		5.94636	5.50158	5.65814	5.79659	5.95372	5.81479			Il1b	-0.444788	-0.288221	-0.149775	0.007352	-0.131573						-1.007
Il2	interleukin 2		1449990_at		4.70055	4.30841	4.45262	4.60819	4.67886	4.59975			Il2	-0.392138	-0.247932	-0.092357	-0.0216913	-0.100793						-0.854911
Il4	interleukin 4		1449864_at		4.3518	6.34558	5.16574	4.71756	4.32467	4.45896			Il4	1.99378	0.813942	0.365764	-0.0271257	0.107161						3.25352
Il7	interleukin 7		1436861_at		3.60779	3.5638	3.52882	3.59786	3.6727	3.68281			Il7	-0.043993	-0.0789723	-0.00992667	0.0649067	0.0750177						0.00703233
Il9	interleukin 9		1450565_at		5.94693	6.11356	6.1389	5.90927	5.82934	5.85457			Il9	0.16663	0.191965	-0.0376607	-0.117591	-0.0923623						0.110981
Il10	interleukin 10		1450330_at		3.86749	4.68768	4.45868	3.87024	4.05598	10.008			Il10	0.820191	0.591188	0.00274667	0.188486	6.14049						7.7431
Il15	interleukin 15		1418219_at		4.12621	3.51206	3.50298	3.64086	4.02251	3.55411			Il15	-0.614155	-0.623229	-0.485353	-0.1037	-0.572105						-2.39854
Il16	interleukin 16		1417391_a_at		11.7761	10.2352	10.5118	11.0164	11.4623	10.5268			Il16	-1.54088	-1.26423	-0.75969	-0.313727	-1.24926						-5.12778
Il18	interleukin 18		1417932_at		9.43375	6.45399	6.19116	8.07129	9.11495	11.0574			Il18	-2.97977	-3.24259	-1.36246	-0.318799	1.62366						-6.27996
Il21	interleukin 21		1450334_at		4.0092	4.0278	4.02812	3.88329	3.90805	5.67339			Il21	0.0185957	0.018916	-0.125917	-0.101152	1.66419						1.47463
Il24	interleukin 24		1426181_a_at		4.77335	8.22685	7.47439	4.58913	4.56346	4.86181			Il24	3.45349	2.70103	-0.184222	-0.209897	0.088452						5.84886
Csf1	colony stimulating factor 1 (macrophage)	M-CSF	1425154_a_at		7.40693	7.27195	7.34667	7.18802	7.43174	7.33885			Csf1	-0.134982	-0.0602607	-0.218915	0.0248043	-0.0680857	CSF					-0.457439
Csf2	colony stimulating factor 2 (granulocyte-macrophage)	gm-CSF	1427429_at		6.5152	8.07464	8.17279	7.23774	6.95488	6.23466			Csf2	1.55945	1.65759	0.722545	0.43968	-0.280533	gm-CSF					4.09873
Csf3	colony stimulating factor 3 (granulocyte)	G-CSF	1419427_at		5.81745	5.70265	5.69551	5.74126	5.73909	5.75304			Csf3	-0.114792	-0.121933	-0.076188	-0.0783513	-0.0644057	g-CSF					-0.455669
Ifna1	interferon alpha 1		1450564_x_at		5.95545	5.9298	6.10282	5.93445	5.82151	5.98086			Ifna1	-0.0256433	0.147369	-0.0209977	-0.133941	0.0254083						-0.007805
Ifng	interferon gamma		1425947_at		6.80377	10.0055	8.7375	7.71087	7.30695	10.4111			Ifng	3.20175	1.93373	0.907105	0.503181	3.60734						10.1531
Lif	leukemia inhibitory factor		1421207_at		6.0024	9.38299	8.73285	7.49963	6.37316	6.68144			Lif	3.38059	2.73045	1.49723	0.370763	0.679041						8.65808
Mif	macrophage migration inhibitory factor		1416335_at		13.6086	14.1197	14.1294	14.1042	13.8607	14.0734			Mif	0.511043	0.52073	0.49556	0.252087	0.4648						2.24422
Osm	oncostatin M		1438767_at		7.6896	9.81079	9.02352	8.94303	7.7194	9.05283			Osm	2.12119	1.33392	1.25343	0.0298	1.36323						6.10158
Spp1	secreted phosphoprotein 1	Osteopontin	1449254_at		6.83893	7.5993	6.2461	6.8072	7.19279	8.84483			Spp1	0.76037	-0.592835	-0.0317347	0.353855	2.0059	Osteopontin					2.49555
Tgfa	transforming growth factor alpha		1450421_at		6.04738	6.03734	6.05592	6.16986	6.17965	6.03713			Tgfa	-0.0100377	0.00854133	0.122487	0.132271	-0.010248						0.243013
Tgfb1	transforming growth factor, beta 1		1420653_at		9.60741	10.1149	9.70708	9.75102	9.48298	9.47315			Tgfb1	0.507458	0.099666	0.143608	-0.124435	-0.134264						0.492033
Tgfb2	transforming growth factor, beta 2		1423250_a_at		4.88409	4.43589	4.6075	4.49125	4.47247	4.47646			Tgfb2	-0.448206	-0.276598	-0.392845	-0.411624	-0.407637						-1.93691
Tgfb3	transforming growth factor, beta 3		1417455_at		4.79871	5.42216	7.62517	5.34792	4.94659	7.43316			Tgfb3	0.623445	2.82645	0.549207	0.147877	2.63444						6.78142
Intracellular Regulatory Factors													Intracellular Regulatory Factors
Gene	Full Name	Common Name	Probe Set ID		None Avg	IL-2 Avg	IL-4 Avg	IL-7 Avg	IL-15 Avg	IL-21 Avg			Gene	ΔIL-2	ΔIL-4	ΔIL-7	ΔIL-15	ΔIL-21	Common Name
Bcl6	B-cell leukemia/lymphoma 6		1421818_at		7.66683	5.10775	6.73874	5.92938	6.83398	8.57778			Bcl6	-2.55909	-0.928093	-1.73746	-0.832853	0.91094	Bcl6					-5.14655
Eomes	eomesodermin homolog (Xenopus laevis)		1435172_at		7.98361	7.76947	9.91367	7.81404	7.8242	7.1402			Eomes	-0.148929	2.03224	-0.098324	0.011064	-0.617168	Eomes					1.17888
Foxp3	forkhead box P3		1420765_a_at		3.98495	4.12161	3.9088	3.87987	3.87428	3.93652			Foxp3	0.136655	-0.0761513	-0.105082	-0.110671	-0.0484393	FoxP3					-0.203689
Gata3	GATA binding protein 3		1448886_at		9.17937	8.51444	10.1419	8.75838	8.98999	7.91012			Gata3	-0.664922	0.962532	-0.420991	-0.189374	-1.26925	GATA-3					-1.582
Ikbkb	inhibitor of kappaB kinase beta		1426207_at		11.523	10.6523	10.9674	11.1729	11.3194	11.1377			Ikbkb	-0.87073	-0.55559	-0.350153	-0.203643	-0.385373						-2.36549
Ikbke	inhibitor of kappaB kinase epsilon		1417813_at		10.3062	8.1915	9.28931	9.2035	9.78529	8.82139			Ikbke	-2.11468	-1.01687	-1.10268	-0.520892	-1.48479						-6.23992
Ikbkg	inhibitor of kappaB kinase gamma		1454690_at		9.25831	8.76228	9.07359	9.05377	9.23591	9.0199			Ikbkg	-0.496031	-0.184725	-0.204543	-0.022396	-0.238407						-1.1461
Irf1	interferon regulatory factor 1		1448436_a_at		11.9146	10.5577	11.4124	11.5307	11.7877	11.0744			Irf1	-1.35696	-0.502257	-0.383943	-0.126897	-0.840263						-3.21032
Irf2	interferon regulatory factor 2		1418265_s_at		10.9881	9.57527	10.057	10.4545	10.758	10.4866			Irf2	-1.41287	-0.931183	-0.533673	-0.230127	-0.501527						-3.60938
Irf3	interferon regulatory factor 3		1426111_x_at		10.5579	10.3131	10.4265	10.4409	10.4538	10.5832			Irf3	-0.24477	-0.131437	-0.116973	-0.104123	0.0252667						-0.572037
Irf4	interferon regulatory factor 4		1421173_at		9.70047	11.2072	9.65075	10.3241	9.86506	10.2749			Irf4	1.50677	-0.0497187	0.623608	0.164594	0.574459						2.81971
Irf5	interferon regulatory factor 5		1460231_at		7.56353	7.44499	7.04474	7.58079	7.55317	7.00956			Irf5	-0.118542	-0.518796	0.0172607	-0.0103683	-0.553971						-1.18442
Irf6	interferon regulatory factor 6		1418301_at		6.45276	6.3033	5.75451	6.45967	6.34959	6.43134			Irf6	-0.149466	-0.698248	0.00691133	-0.10317	-0.021424						-0.965396
Irf7	interferon regulatory factor 7		1417244_a_at		8.25158	6.52833	7.57698	7.39289	7.83875	7.34897			Irf7	-1.72326	-0.674598	-0.858695	-0.412835	-0.902615						-4.572
Irf8	interferon regulatory factor 8		1448452_at		9.28036	10.4638	9.97492	9.9317	9.6013	9.84436			Irf8	1.18341	0.694561	0.651348	0.320947	0.564003						3.41427
Irf8	interferon regulatory factor 8		1416714_at		10.0191	11.0393	10.65	10.7444	10.3457	10.5832			Irf8	1.02027	0.630915	0.725372	0.32659	0.564165						3.26731
Irf9	interferon regulatory factor 9		1421322_a_at		9.50752	8.06374	9.03135	8.93279	9.37126	8.66709			Irf9	-1.44378	-0.476173	-0.574725	-0.136262	-0.840427						-3.47137
Ikzf2	IKAROS family zinc finger 2	Helios	1437542_at		10.875	8.05503	7.06001	9.07628	10.2128	8.46731			Ikzf2	-2.81994	-3.81497	-1.79869	-0.662174	-2.40766	Helios					-11.5034
Klf2	Kruppel-like factor 2 (lung)		1448890_at		10.8136	7.42032	7.27339	10.0319	10.5045	7.99725			Klf2	-3.39329	-3.54022	-0.781666	-0.30907	-2.81635						-10.8406
Klf3	Kruppel-like factor 3 (basic)		1454666_at		8.99674	6.63387	7.93753	8.25384	8.66094	6.69224			Klf3	-2.36287	-1.05921	-0.7429	-0.335801	-2.30451						-6.8053
Klf7	Kruppel-like factor 7 (ubiquitous)		1419354_at		9.15143	9.77932	9.34173	9.32608	8.9317	10.2519			Klf7	0.627896	0.190307	0.174652	-0.21973	1.10048						1.87361
Klf13	Kruppel-like factor 13		1432543_a_at		10.5363	9.29678	9.85374	10.029	10.2828	10.7522			Klf13	-1.23957	-0.682605	-0.507331	-0.253557	0.215905						-2.46716
Jak1	Janus kinase 1		1433805_at		12.4122	11.1921	11.6189	11.7928	12.0784	11.9196			Jak1	-1.22014	-0.793357	-0.619427	-0.33385	-0.492607						-3.45938
Jak2	Janus kinase 2		1421065_at		9.42654	8.24408	9.08419	8.89518	9.17336	8.94131			Jak2	-1.18246	-0.342343	-0.531361	-0.25318	-0.485232						-2.79458
Jak3	Janus kinase 3		1425750_a_at		9.4289	9.39769	9.93257	9.70087	9.44832	10.2279			Jak3	-0.0312103	0.503664	0.271969	0.019421	0.799003						1.56285
Jun	Jun oncogene		1417409_at		8.85382	9.08354	9.51456	9.6348	9.36444	10.0817			Jun	0.229727	0.660741	0.780981	0.510621	1.22785						3.40992
Junb	Jun-B oncogene		1415899_at		9.65974	10.4376	10.2831	9.92954	9.69378	11.1086			Junb	0.777827	0.62335	0.269804	0.034042	1.44884						3.15386
Lef1	lymphoid enhancer binding factor 1		1454734_at		12.1092	10.3578	10.4916	11.2238	11.7205	10.9889			Lef1	-1.75145	-1.61758	-0.885377	-0.38871	-1.12027						-5.76339
Myc	myelocytomatosis oncogene		1424942_a_at		10.0939	11.6573	10.3812	11.0473	10.4498	10.52			Myc	1.56347	0.287351	0.953387	0.355917	0.426087						3.58621
Mnt	max binding protein		1418192_at		9.24896	9.05682	9.1467	9.24426	9.16385	9.49424			Mnt	-0.192147	-0.102265	-0.004706	-0.085111	0.245278						-0.13895
Mxd1	MAX dimerization protein 1		1434830_at		8.19628	6.90003	7.56991	7.63594	7.97837	9.84691			Mxd1	-1.29624	-0.626368	-0.560334	-0.217902	1.65064						-1.05021
Mxd3	Max dimerization protein 3		1448878_at		9.18294	8.48837	9.0119	9.38763	9.36548	8.95146			Mxd3	-0.69457	-0.171044	0.204682	0.182533	-0.231482						-0.709881
Mxd4	Max dimerization protein 4		1434378_a_at		11.231	7.05935	8.91368	9.05084	10.3017	8.29142			Mxd4	-4.17163	-2.31731	-2.18014	-0.929289	-2.93957						-12.5379
Nfatc1	nuclear factor of activated T-cells, cytoplasmic, calcineurin-dependent 1		1428479_at		10.232	9.35049	9.60745	10.0203	10.059	9.48901			Nfatc1	-0.881536	-0.624582	-0.211765	-0.173047	-0.743021						-2.63395
Nfatc2	nuclear factor of activated T-cells, cytoplasmic, calcineurin-dependent 2		1439205_at		9.30485	9.62662	9.59597	9.75934	9.55988	10.0064			Nfatc2	0.321777	0.291122	0.454493	0.255036	0.701537						2.02396
Nfatc2ip	nuclear factor of activated T-cells, cytoplasmic, calcineurin-dependent 2 interacting protein		1434836_at		10.2442	10.047	10.2934	10.2976	10.2721	10.1256			Nfatc2ip	-0.19719	0.049239	0.053405	0.027949	-0.118542						-0.185139
Nfatc3	nuclear factor of activated T-cells, cytoplasmic, calcineurin-dependent 3		1419976_s_at		10.7427	10.2414	10.5359	10.5946	10.7302	10.6132			Nfatc3	-0.501288	-0.206873	-0.14812	-0.0125467	-0.129487						-0.998314
Nfkb1	nuclear factor of kappa light polypeptide gene enhancer in B-cells 1, p105		1427705_a_at		11.7452	11.8566	12.0226	11.6104	11.5434	11.0344			Nfkb1	0.111437	0.27743	-0.134777	-0.201777	-0.71085						-0.658537
Nfkb2	nuclear factor of kappa light polypeptide gene enhancer in B-cells 2, p49/p100		1425902_a_at		8.89548	8.79015	8.73904	8.61046	8.5737	8.3312			Nfkb2	-0.105328	-0.15644	-0.285019	-0.321778	-0.564282						-1.43285
Prdm1	PR domain containing 1, with ZNF domain		1420425_at		5.18383	7.8503	7.41764	6.89883	6.10461	9.09678			Prdm1	2.66647	2.2338	1.71499	0.920777	3.91295	Blimp1					11.449
Pyhin1	pyrin and HIN domain family, member 1		1435330_at		11.9536	7.22383	8.72743	10.2558	11.346	10.8554			Pyhin1	-4.72977	-3.22616	-1.69775	-0.607593	-1.09818						-11.3595
Socs1	suppressor of cytokine signaling 1		1450446_a_at		7.27473	8.5207	9.04386	8.17299	7.46182	7.66973			Socs1	1.24596	1.76912	0.898262	0.187087	0.395002						4.49544
Socs2	suppressor of cytokine signaling 2		1449109_at		7.29854	11.3046	9.25985	10.5	8.3426	8.16903			Socs2	4.00605	1.96131	3.20143	1.04405	0.870489						11.0833
Socs3	suppressor of cytokine signaling 3		1455899_x_at		8.60507	8.91245	9.78763	9.25482	8.90431	11.7035			Socs3	0.30738	1.18256	0.649747	0.299242	3.0984						5.53733
Socs4	suppressor of cytokine signaling 4		1455142_at		9.08949	9.37058	9.28692	9.25338	9.26072	9.12655			Socs4	0.281092	0.197429	0.163895	0.171236	0.037065						0.850718
Socs5	suppressor of cytokine signaling 5		1423349_at		7.53985	7.53365	7.45368	7.40779	7.50539	7.6617			Socs5	-0.006197	-0.0861727	-0.132062	-0.0344567	0.121848						-0.13704
Socs6	suppressor of cytokine signaling 6		1450129_a_at		7.4465	8.28088	7.96755	7.91971	7.66009	7.95435			Socs6	0.834373	0.521045	0.473204	0.213585	0.507848						2.55005
Socs7	suppressor of cytokine signaling 7		1434834_at		8.96954	8.58356	8.58152	8.66875	8.8136	8.53069			Socs7	-0.385985	-0.388019	-0.300792	-0.155942	-0.438854						-1.66959
Sp1	trans-acting transcription factor 1		1454852_at		11.3554	11.2182	11.4212	11.428	11.3692	11.0431			Sp1	-0.137227	0.0658633	0.07262	0.0138367	-0.312293						-0.2972
Sp2	Sp2 transcription factor		1426237_at		8.47606	8.65274	8.5824	8.70126	8.65296	8.65662			Sp2	0.176674	0.106341	0.225195	0.176896	0.180562						0.865667
Sp3	trans-acting transcription factor 3		1431804_a_at		10.9057	10.6992	10.7208	10.9062	11.08	10.7059			Sp3	-0.206535	-0.184978	0.000478667	0.174292	-0.199885						-0.416627
Stat1	signal transducer and activator of transcription 1		1450034_at		11.9262	10.436	11.1682	11.5651	11.8263	11.2146			Stat1	-1.49025	-0.75799	-0.361117	-0.0998833	-0.71167						-3.42091
Stat2	signal transducer and activator of transcription 2		1421911_at		6.91655	6.52804	7.15334	6.755	6.66985	6.7717			Stat2	-0.388506	0.236791	-0.161541	-0.246691	-0.14485						-0.704797
Stat3	signal transducer and activator of transcription 3		1460700_at		11.1089	10.7664	11.1495	10.9519	10.8683	11.6658			Stat3	-0.342507	0.0405833	-0.157027	-0.24057	0.55686						-0.14266
Stat4	signal transducer and activator of transcription 4		1448713_at		11.6365	10.9248	12.1119	11.3313	11.5449	11.0873			Stat4	-0.711707	0.475423	-0.305137	-0.0915833	-0.549187						-1.18219
Stat5a	signal transducer and activator of transcription 5A		1421469_a_at		8.69606	8.91402	9.77881	9.00363	8.82059	9.9329			Stat5a	0.217962	1.08274	0.307572	0.124533	1.23684						2.96965
Stat5b	signal transducer and activator of transcription 5B		1422103_a_at		10.4595	9.98851	10.5438	10.2135	10.3563	10.5015			Stat5b	-0.470986	0.0843367	-0.246024	-0.103245	0.04202						-0.693898
Stat6	signal transducer and activator of transcription 6		1426353_at		11.0994	10.8941	11.0062	11.1482	11.0263	10.9578			Stat6	-0.20533	-0.0932067	0.0488233	-0.0731133	-0.141657						-0.464483
Tbx21	T-box 21		1449361_at		9.79029	9.86529	10.3728	10.1333	10.0305	10.711			Tbx21	0.0750037	0.582478	0.343002	0.240198	0.920729	T-bet					2.16141
Traf1	TNF receptor-associated factor 1		1445452_at		9.85546	8.19319	8.60589	9.04301	9.5061	9.41665			Traf1	-1.66227	-1.24956	-0.812446	-0.349363	-0.43881						-4.51245
Traf2	TNF receptor-associated factor 2		1451233_at		8.71165	8.68487	8.81446	8.64388	8.64773	8.69253			Traf2	-0.0267727	0.10281	-0.0677637	-0.0639157	-0.019112						-0.0747543
Traf3	TNF receptor-associated factor 3		1418587_at		9.91576	9.75062	9.82839	9.83462	9.81812	9.87003			Traf3	-0.165135	-0.087361	-0.0811403	-0.0976353	-0.0457267						-0.476998
Survival and Proliferation													Survival and Proliferation
Gene	Full Name	Common Name	Probe Set ID		None Avg	IL-2 Avg	IL-4 Avg	IL-7 Avg	IL-15 Avg	IL-21 Avg			Gene	ΔIL-2	ΔIL-4	ΔIL-7	ΔIL-15	ΔIL-21	Common Name
Apaf1	apoptotic peptidase activating factor 1		1452870_at		9.72923	9.4502	9.70888	9.74734	9.74467	9.97585			Apaf1	-0.279029	-0.0203493	0.0181187	0.015443	0.246627						-0.0191903
Bad	BCL2-associated agonist of cell death		1416583_at		8.5166	8.18674	8.38648	8.46002	8.46281	9.00923			Bad	-0.329858	-0.130116	-0.0565813	-0.053789	0.492631						-0.077713
Bak1	BCL2-antagonist/killer 1		1418991_at		8.38059	8.62262	8.94073	8.82699	8.63215	8.99177			Bak1	0.209454	0.499875	0.346362	0.167955	0.602518						1.82616
Bax	BCL2-associated X protein		1416837_at		10.1631	10.895	10.5498	10.4761	10.3101	10.3235			Bax	0.731817	0.386705	0.312976	0.146936	0.160346						1.73878
Bcl2l11	BCL2-like 11 (apoptosis facilitator)	Bim	1456005_a_at		11.1879	8.5538	10.8374	10.899	11.0629	11.4862			Bcl2l11	-2.6341	-0.350487	-0.288933	-0.12499	0.298333	Bim					-3.10018
Bid	BH3 interacting domain death agonist		1417045_at		8.67384	9.35055	9.18546	9.09281	8.8279	8.60732			Bid	0.676712	0.511618	0.418974	0.154056	-0.0665173						1.69484
Casp1	caspase 1		1449265_at		8.6243	8.01859	7.58742	8.48385	8.8543	8.76567			Casp1	-0.605719	-1.03689	-0.140457	0.229996	0.141363						-1.4117
Casp2	caspase 2		1448165_at		11.0964	10.5082	10.9332	11.0554	11.0953	10.5998			Casp2	-0.588213	-0.16319	-0.04103	-0.00111333	-0.49659						-1.29014
Casp3	caspase 3		1449839_at		11.6205	11.8554	11.2717	11.6587	11.6652	11.3282			Casp3	0.234827	-0.34884	0.0382233	0.04464	-0.292343						-0.323493
Casp4	caspase 4, apoptosis-related cysteine peptidase		1449591_at		8.62975	8.29257	8.23527	8.19743	8.62912	9.21416			Casp4	-0.337175	-0.39448	-0.432317	-0.000625333	0.584407						-0.580191
Casp6	caspase 6		1415995_at		9.74872	9.99755	11.3569	9.85301	9.86366	10.7395			Casp6	0.248834	1.60816	0.104291	0.114943	0.99079						3.06701
Casp7	caspase 7		1448659_at		8.0828	8.10164	8.50708	8.33461	8.19772	8.07197			Casp7	0.0188493	0.424286	0.25181	0.114924	-0.0108243						0.799046
Casp8	caspase 8		1424552_at		11.3351	11.7328	11.3171	11.4748	11.2761	11.5922			Casp8	0.39767	-0.0180033	0.139763	-0.05896	0.257093						0.717563
Dapl1	death associated protein-like 1		1453568_at		12.8506	10.4088	11.96	11.9304	12.6332	9.80619			Dapl1	-2.44182	-0.8906	-0.92017	-0.21743	-3.0444						-7.51442
Fadd	Fas (TNFRSF6)-associated via death domain		1416888_at		7.88385	8.239	8.31784	8.12355	7.9733	8.03849			Fadd	0.355152	0.433995	0.239696	0.089449	0.154643						1.27294
Tradd	TNFRSF1A-associated via death domain		1452622_a_at		9.37273	9.33173	9.45817	9.63028	9.44611	9.71956			Tradd	-0.040999	0.0854437	0.257548	0.0733777	0.346834						0.722204
Api5	apoptosis inhibitor 5		1437593_x_at		12.5005	12.6919	12.71	12.6509	12.6573	12.5698			Api5	0.19149	0.209583	0.150467	0.156853	0.0693633						0.777757
Bcl2	B-cell leukemia/lymphoma 2		1457687_at		10.5307	12.3504	12.5633	12.3961	11.3815	10.693			Bcl2	1.81964	2.03257	1.8654	0.85079	0.162247						6.73065
Bcl2l1	BCL2-like 1	BCL-XL	1420888_at		8.72894	10.2044	9.63065	9.59434	9.14221	8.69134			Bcl2l1	1.47546	0.901714	0.865401	0.413268	-0.0376	BCL-XL					3.61824
Bcl2l2	BCL2-like 2 (bcl-w)	BCL-W	1423572_at		8.43929	8.95564	8.66569	8.50946	8.44462	8.41032			Bcl2l2	0.51635	0.226397	0.0701623	0.00532533	-0.0289783	BCL-W					0.789256
Bnip1	BCL2/adenovirus E1B interacting protein 1		1427908_at		8.03536	8.7363	8.44348	8.46976	8.12647	8.38929			Bnip1	0.700938	0.408115	0.434395	0.0911057	0.353924						1.98848
Bnip2	BCL2/adenovirus E1B interacting protein 2		1422491_a_at		9.92396	10.4294	10.4268	10.2007	10.0914	10.4241			Bnip2	0.505465	0.502855	0.276711	0.167425	0.500131						1.95259
Bnip3	BCL2/adenovirus E1B interacting protein 3		1422470_at		11.1312	13.3842	13.2916	13.0832	12.4614	12.7792			Bnip3	2.25296	2.16041	1.95199	1.33016	1.64793						9.34344
Bnip3l	BCL2/adenovirus E1B interacting protein 3-like		1416922_a_at		12.045	12.1293	12.2794	12.4459	12.3173	12.3978			Bnip3l	0.0843	0.2344	0.40093	0.272383	0.35282						1.34483
Cflar	CASP8 and FADD-like apoptosis regulator		1424996_at		8.54331	8.20192	8.21248	8.34333	8.54368	9.0151			Cflar	-0.341396	-0.330831	-0.19998	0.000367333	0.471792						-0.400048
Ciapin1	cytokine induced apoptosis inhibitor 1		1415910_s_at		9.40449	9.91682	9.76281	9.59331	9.39951	9.83998			Ciapin1	0.512333	0.358319	0.188825	-0.00497533	0.435497						1.49
Faim	Fas apoptotic inhibitory molecule		1418029_at		10.1112	10.0743	10.0944	10.1765	10.0773	10.1342			Faim	-0.036884	-0.016824	0.065252	-0.033943	0.023006						0.000607
Faim2	Fas apoptotic inhibitory molecule 2		1429518_at		6.56115	6.28887	6.35211	6.31101	6.47364	6.30202			Faim2	-0.272277	-0.209043	-0.250141	-0.0875153	-0.259135						-1.07811
Faim3	Fas apoptotic inhibitory molecule 3		1429889_at		5.95035	8.15894	7.28476	6.09113	5.82251	6.54916			Faim3	2.20859	1.3344	0.140773	-0.127842	0.598802						4.15472
Mki67	antigen identified by monoclonal antibody Ki 67	Ki-67	1426817_at		12.8215	12.6916	12.813	12.9189	12.9073	12.7593			Mki67	-0.129953	-0.00857667	0.09738	0.0858033	-0.0622233	Ki-67					-0.01757
T Cell Associated Receptors													T Cell Associated Receptors
Gene	Full Name	Common Name	Probe Set ID		None Avg	IL-2 Avg	IL-4 Avg	IL-7 Avg	IL-15 Avg	IL-21 Avg			Gene	ΔIL-2	ΔIL-4	ΔIL-7	ΔIL-15	ΔIL-21	Common Name
Btla	B and T lymphocyte associated	CD272	1455656_at		10.69	9.80941	8.54187	10.5108	10.7015	10.6163			Btla	-0.880543	-2.14808	-0.17918	0.0115467	-0.0736033	CD272					-3.26986
Cd3d	CD3 delta		1422828_at		14.035	13.362	13.7118	13.7887	13.951	13.8952				-0.672963	-0.323223	-0.246323	-0.08401	-0.139837
Cd3e	CD3 epsilon		1422105_at		12.2214	11.1323	11.6928	11.8874	11.985	11.9679				-1.08917	-0.52858	-0.33405	-0.236403	-0.253483
Cd3g	CD3 gamma		1419178_at		13.2184	12.2715	12.7966	12.9755	13.1296	13.0774				-0.94694	-0.421843	-0.24291	-0.0888667	-0.141077
Cd8a	CD8 alpha		1425335_at		11.6815	11.167	12.2207	11.6141	11.6465	11.5279				-0.514463	0.539277	-0.0673167	-0.0349433	-0.153573
Cd28	CD28 antigen		1437025_at		11.9874	11.1191	11.8105	11.5755	11.8682	11.7383			Cd28	-0.868293	-0.176917	-0.411913	-0.119163	-0.249073						-1.82536
Cd69	CD69 antigen		1428735_at		9.19115	9.55554	8.62302	9.3356	9.61764	8.65951			Cd69	0.364387	-0.568128	0.144452	0.426489	-0.531639						-0.164438
Cd80	CD80 antigen		1427717_at		6.23214	7.34645	5.55053	6.5477	6.46431	6.62149			Cd80	1.11432	-0.681612	0.315566	0.232173	0.38935						1.36979
Cd86	CD86 antigen		1420404_at		6.65667	5.18845	5.43806	6.02863	6.51318	5.74082			Cd86	-1.46822	-1.21861	-0.62804	-0.143486	-0.915851						-4.3742
Cd160	CD160 antigen		1420066_s_at		10.5767	8.80979	9.49889	10.0211	10.5242	10.2365			Cd160	-1.76693	-1.07782	-0.555581	-0.0524733	-0.340163						-3.79297
Cd200	CD200 antigen		1448788_at		9.21712	8.88429	7.05822	8.69689	8.87595	7.96166			Cd200	-0.332832	-2.1589	-0.520231	-0.341168	-1.25546						-4.60859
Ctla4	cytotoxic T-lymphocyte-associated protein 4	CD152 (CTLA-4)	1419334_at		12.2236	12.393	12.0789	12.1742	12.2627	11.9766			Ctla4	0.169403	-0.144677	-0.0493867	0.0391933	-0.246937	CD152 (CTLA-4)					-0.232403
Havcr2 (TIM3)	hepatitis A virus cellular receptor 2 (Tim3)	TIM3	1451584_at		4.64676	5.66264	6.55534	5.0583	5.06841	8.63753			Havcr2	1.01588	1.90858	0.411539	0.421652	3.99077	TIM3					7.74842
Icos	inducible T-cell co-stimulator	CD278	1436598_at		11.2481	11.7072	10.7004	11.1652	11.1813	11.8897			Icos	0.45916	-0.547677	-0.08288	-0.0667333	0.641613	CD278					0.403483
Icosl	icos ligand	cD275	1419212_at		6.25951	6.54227	7.06374	6.17673	6.06907	6.31545			Icosl	0.282767	0.804237	-0.0827773	-0.190438	0.0559407	cD275					0.869729
Ifitm1	interferon inducible transmembrane protein 1		1424254_at		9.30788	9.4658	7.44505	8.95597	8.92235	12.7085				0.15792	-1.86283	-0.351906	-0.385528	3.40064
Klrd1	killer cell lectin-like receptor subfamily D, member 1		1460245_at		13.5211	10.8162	10.3797	12.5426	13.2772	12.9986				-2.70499	-3.14149	-0.978577	-0.243967	-0.522593
Klrg1	killer cell lectin-like receptor subfamily G, member 1		1420788_at		5.75126	5.51673	5.70375	5.5354	5.84165	5.89292			Klrg1	-0.234527	-0.047505	-0.215855	0.090386	0.141665						-0.265835
Klrk1	killer cell lectin-like receptor subfamily K, member 1	CD314 (NKG2D)	1450495_a_at		12.1992	10.9797	9.19019	11.3569	12.0126	11.9552			Klrk1	-1.21953	-3.009	-0.842333	-0.18659	-0.244023	CD314 (NKG2D)					-5.50148
Lgals3	lectin, galactose binding, soluble 3		1426808_at		10.7023	10.909	12.1914	11.3377	11.0569	11.4848			Lgals3	0.20669	1.4891	0.635373	0.354587	0.782433						3.46818
Pdcd1	programmed cell death 1 (PD-1)	CD279 (PD-1)	1449835_at		8.76476	8.40062	8.06703	8.68095	8.70176	9.6645			Pdcd1	-0.364136	-0.697734	-0.0838083	-0.0630033	0.899736	CD279 (PD-1)					-0.308946
Cd274 (PDCD1LG1)	CD274 antigen (PDL1)	CD274 (PDL1)	1419714_at		8.48265	7.92644	8.14929	8.30228	8.51759	8.17034			pdcd1lg1	-0.556206	-0.333362	-0.18037	0.034938	-0.312309	CD274 (PDL1)					-1.34731
Pdcd1lg2	programmed cell death 1 ligand 2 (PDL2)	CD273 (PDL2)	1450290_at		7.95809	8.62513	8.23912	8.07463	7.86527	8.33427			Pdcd1lg2	0.667044	0.281027	0.116537	-0.0928163	0.376178	CD273 (PDL2)					1.34797
Spn	sialophorin	CD43 (1B11)	1439034_at		10.6164	9.90077	10.1806	10.3734	10.5617	10.526			Spn	-0.715597	-0.435783	-0.24294	-0.0546833	-0.0903933	CD43 (1B11)					-1.5394
Metabolism													Metabolism
Gene	Full Name	Common Name	Probe Set ID		None Avg	IL-2 Avg	IL-4 Avg	IL-7 Avg	IL-15 Avg	IL-21 Avg			Gene	ΔIL-2	ΔIL-4	ΔIL-7	ΔIL-15	ΔIL-21	Common Name
Asns	asparagine synthetase		1433966_x_at		7.21003	10.8826	9.55133	8.8491	7.86346	8.92204			Asns	3.67259	2.34131	1.63907	0.653439	1.71201						10.0184
Fads2	fatty acid desaturase 2		1449325_at		6.30536	8.70011	8.73132	8.17483	7.13095	8.58302			Fads2	2.39475	2.42596	1.86947	0.825588	2.27766						9.79342
Gpt2	glutamic pyruvate transaminase (alanine aminotransferase) 2		1455007_s_at		4.84652	8.49848	6.29242	6.22552	5.27722	5.54148			Gpt2	3.65196	1.4459	1.379	0.430696	0.694955						7.60251
Gstt1	glutathione S-transferase, theta 1		1418186_at		7.35229	9.21933	8.46019	9.25382	8.54081	9.93624			Gstt1	1.86704	1.1079	1.90153	1.18852	2.58395						8.64893
Gucy1a3	guanylate cyclase 1, soluble, alpha 3		1434141_at		9.42873	7.60699	7.16207	9.00448	9.24181	5.93329			Gucy1a3	-1.82173	-2.26666	-0.42425	-0.186914	-3.49544						-8.195
Hk2	hexokinase 2		1422612_at		8.53714	11.4358	10.6343	10.6577	9.714	10.9363			Hk2	2.89863	2.09718	2.1206	1.17685	2.39912						10.6924
Pycr1	pyrroline-5-carboxylate reductase 1		1424556_at		5.3786	8.21734	6.98851	6.67825	5.59406	6.54015			Pycr1	2.83873	1.6099	1.29965	0.215459	1.16154						7.12529
Scd1	stearoyl-Coenzyme A desaturase 1		1415964_at		7.06559	11.1647	10.8807	10.5069	8.70911	10.9323			Scd1	4.09916	3.81513	3.44136	1.64352	3.86675						16.8659
