# Supplementary material for: Common gamma chain (γc) cytokines differentially potentiate TNFR family signaling in antigen-activated CD8+ T cells
Source: J Immunother Cancer. 2014 Sep 16;2:28. doi: 10.1186/s40425-014-0028-y (PMC4236884; doi:10.1186/s40425-014-0028-y)
Supplement: Additional file 3: Table S2. — Complete gene cluster, transcriptomic data, and probe information. [file s40425-014-0028-y-S3.xlsx]

## Sheet: Sheet1
Gene	Probe Set ID	Gene Code	Gene Full Name	None #1	None #2	None #3	Avg	StDev		IL-2 #1	IL-2 #2	IL-2 #3	Avg	StDev		IL-4 #1	IL-4 #2	IL-4 #3	Avg	StDev		IL-7 #1	IL-7 #2	IL-7 #3	Avg	StDev		IL-15 #1	IL-15 #2	IL-15 #3	Avg	StDev		IL-21 #1	IL-21 #2	IL-21 #3	Avg	StDev
Pro-Apoptosis (Short-Lived)
AIFM1	1418127_a_at	Aifm1 (Pdcd8)	apoptosis-inducing factor, mitochondrion-associated 1	10.252	10.7896	10.2549	10.4322	0.309538		10.8023	11.0629	11.0544	10.9732	0.14805		10.7429	10.9951	10.8286	10.8555	0.128227		10.7213	10.9861	10.7466	10.818	0.146105		10.8612	10.823	10.4602	10.7148	0.221347		10.7819	10.8227	10.7263	10.777	0.0483738
APAF1	1452870_at	Apaf1	apoptotic peptidase activating factor 1	9.48652	9.70048	10.0007	9.72923	0.258283		9.07624	9.51202	9.76233	9.4502	0.347198		9.3241	9.81612	9.98641	9.70888	0.343932		9.43756	9.82292	9.98156	9.74734	0.279763		9.31247	9.87004	10.0515	9.74467	0.385131		9.53777	10.1317	10.2581	9.97585	0.384628
BAD	1416583_at	Bad	BCL2-associated agonist of cell death	8.41508	8.5326	8.60211	8.5166	0.0945396		8.37674	8.10121	8.08226	8.18674	0.164822		8.61976	8.09937	8.44031	8.38648	0.264336		8.46487	8.39462	8.52056	8.46002	0.0631081		8.42961	8.41956	8.53926	8.46281	0.0664008		8.977	9.03609	9.0146	9.00923	0.0299112
BAK1	1418991_at	Bak1	BCL2-antagonist/killer 1	7.77361	8.75971	8.60845	8.38059	0.531074		8.08605	8.99877	8.78303	8.62262	0.47704		8.52326	9.178	9.12092	8.94073	0.36266		8.46541	8.95972	9.05584	8.82699	0.316807		8.15145	9.02901	8.71598	8.63215	0.444747		8.4199	9.32659	9.22883	8.99177	0.497663
BAX	1416837_at	Bax	BCL2-associated X protein	8.56432	11.1275	10.7976	10.1631	1.39441		9.70889	11.536	11.44	10.895	1.02828		9.17143	11.2931	11.185	10.5498	1.19497		9.18648	11.2852	10.9567	10.4761	1.12887		9.10586	11.1348	10.6896	10.3101	1.06638		9.10244	11.1019	10.7662	10.3235	1.0707
BBC3	1423315_at	Bbc3	BCL2 binding component 3	7.83966	8.42231	8.62037	8.29411	0.405839		7.0001	7.86554	7.87667	7.58077	0.502906		7.20604	7.64149	7.04272	7.29675	0.309522		7.38835	7.87933	8.1	7.78923	0.364283		7.50692	8.22397	8.48998	8.07362	0.50848		7.13485	7.70338	7.74434	7.52752	0.340681
BCL10	1456005_a_at	Bcl2l11	BCL2-like 11 (apoptosis facilitator)	11.4473	11.0907	11.0257	11.1879	0.226951		8.34294	8.42434	8.89413	8.5538	0.297529		10.9715	10.5915	10.9492	10.8374	0.213261		11.0875	10.616	10.9934	10.899	0.249542		11.0378	11.0739	11.077	11.0629	0.0218047		11.4706	11.1245	11.8636	11.4862	0.369797
BCL2L11	1429539_at	Bcl2l13	BCL2-like 13 (apoptosis facilitator)	8.51361	8.84042	8.65619	8.67007	0.163843		7.93954	8.11323	8.11572	8.05616	0.101008		8.398	8.63889	8.63053	8.55581	0.136726		8.53093	8.41028	8.46348	8.46823	0.0604683		8.64434	8.75984	8.64607	8.68342	0.0661862		8.43899	8.3256	8.39313	8.3859	0.057038
BCL2L13	1424814_a_at	Bcl2l14	BCL2-like 14 (apoptosis facilitator)	7.59833	7.00087	7.19078	7.26333	0.305264		7.5304	7.08096	7.16785	7.25974	0.238396		6.80151	6.89721	7.00613	6.90161	0.102383		7.42997	6.97429	7.0044	7.13622	0.254842		7.22457	7.03992	7.39895	7.22115	0.179541		7.15538	7.15399	7.32829	7.21255	0.100236
BCL2L14	1418970_a_at	Bcl10	B-cell leukemia/lymphoma 10	11.1129	11.1357	11.2871	11.1786	0.0946596		10.2739	10.6476	10.6413	10.521	0.213955		10.4076	10.7731	10.7793	10.6533	0.212808		10.744	10.789	10.7955	10.7762	0.028022		10.6608	11.0463	11.1026	10.9366	0.240452		10.6569	10.7977	10.8213	10.7586	0.0888987
BID	1417045_at	Bid	BH3 interacting domain death agonist	8.31458	9.00948	8.69746	8.67384	0.34805		9.45635	9.53983	9.05548	9.35055	0.258923		9.26614	9.21574	9.07449	9.18546	0.0993511		9.08893	9.22049	8.96902	9.09281	0.12578		8.93566	8.9601	8.58794	8.8279	0.208171		8.55954	8.70993	8.5525	8.60732	0.0889313
BIK	1449836_x_at	Bik	BCL2-interacting killer	7.18068	6.90219	6.69367	6.92551	0.244345		7.23786	7.28032	7.11057	7.20958	0.0883395		7.44371	7.06119	6.97254	7.15914	0.250393		7.4411	7.34774	7.15518	7.31468	0.145799		7.11607	6.98162	6.67615	6.92461	0.225435		7.67566	7.58174	7.31462	7.524	0.187316
BMF	1454880_s_at	Bmf	BCL2 modifying factor	7.03082	7.10718	7.76121	7.29973	0.401469		6.28548	5.28367	6.29767	5.95561	0.581945		5.8592	5.9873	5.1458	5.6641	0.453411		6.44008	6.47376	6.94453	6.61946	0.282022		6.4381	6.9265	7.35155	6.90538	0.45709		6.32686	5.75504	6.41215	6.16468	0.357318
BNIP3L	1416922_a_at	Bnip3l	BCL2/adenovirus E1B interacting protein 3-like	11.9065	12.1527	12.0756	12.045	0.125956		12.0207	11.9631	12.404	12.1293	0.239682		12.3761	12.107	12.355	12.2794	0.149669		12.3032	12.4541	12.5804	12.4459	0.138771		12.2146	12.4523	12.2851	12.3173	0.122105		12.1637	12.4697	12.56	12.3978	0.207714
CARD11	1435996_at	Card11	caspase recruitment domain family, member 11	7.72261	8.06137	8.23038	8.00479	0.258572		7.2021	7.26873	7.94594	7.47226	0.411573		6.95637	7.48876	7.81689	7.42067	0.434279		7.57073	7.80782	8.31763	7.89873	0.381658		7.6283	8.0681	8.49593	8.06411	0.433826		7.85616	8.2694	8.70853	8.27803	0.426248
CASP1	1449265_at	Casp1	caspase 1	8.33036	8.83871	8.70385	8.6243	0.263347		8.34307	8.04554	7.66715	8.01859	0.338764		8.12416	7.8575	6.78059	7.58742	0.711342		8.62676	8.63213	8.19265	8.48385	0.252201		9.05015	8.89555	8.6172	8.8543	0.219404		8.68013	8.9449	8.67198	8.76567	0.155269
CASP12	1448165_at	Casp2	caspase 2	10.6736	11.3592	11.2565	11.0964	0.369776		10.0939	10.7222	10.7085	10.5082	0.358855		10.5787	11.2326	10.9884	10.9332	0.330411		10.7073	11.1958	11.2631	11.0554	0.303323		10.6408	11.3195	11.3255	11.0953	0.393597		10.1904	10.815	10.7941	10.5998	0.354711
CASP14	1449839_at	Casp3	caspase 3	11.7974	11.7089	11.3552	11.6205	0.234009		12.125	11.7433	11.6978	11.8554	0.23461		11.5664	11.1823	11.0664	11.2717	0.261724		11.7713	11.6631	11.5418	11.6587	0.114803		11.8932	11.7611	11.3412	11.6652	0.288265		11.3218	11.3024	11.3603	11.3282	0.0294758
CASP2	1449591_at	Casp4	caspase 4, apoptosis-related cysteine peptidase	8.68039	8.81338	8.39548	8.62975	0.213503		8.93452	8.16816	7.77505	8.29257	0.589665		8.82214	8.13449	7.74918	8.23527	0.543531		8.52198	8.21408	7.85623	8.19743	0.333188		8.9846	8.64247	8.26031	8.62912	0.362332		9.34794	9.30945	8.98507	9.21416	0.199323
CASP3	1415995_at	Casp6	caspase 6	9.32832	9.89393	10.0239	9.74872	0.369828		9.64864	10.1485	10.1955	9.99755	0.303078		11.3681	11.2525	11.45	11.3569	0.0992632		9.52328	10.0039	10.0319	9.85301	0.285893		9.73735	9.99103	9.8626	9.86366	0.126844		10.7012	10.9939	10.5234	10.7395	0.237575
CASP4	1448659_at	Casp7	caspase 7	7.04408	8.67949	8.52482	8.0828	0.902872		7.55413	8.31597	8.43483	8.10164	0.477873		8.25207	8.69935	8.56983	8.50708	0.230144		7.71964	8.63368	8.6505	8.33461	0.532643		7.53009	8.63477	8.4283	8.19772	0.587329		7.29823	8.55921	8.35847	8.07197	0.677552
CASP6	1424552_at	Casp8	caspase 8	11.1987	11.2602	11.5464	11.3351	0.185597		11.4586	11.7761	11.9635	11.7328	0.255233		11.1267	11.2995	11.525	11.3171	0.199737		11.2341	11.4758	11.7146	11.4748	0.240217		11.0731	11.2608	11.4945	11.2761	0.211147		11.3511	11.6583	11.7671	11.5922	0.215791
CASP7	1449217_at	Casp8ap2	caspase 8 associated protein 2	10.4029	10.8729	10.6322	10.636	0.235032		11.4667	11.4492	11.3751	11.4303	0.0486462		11.6052	11.6172	11.2992	11.5072	0.180211		11.3697	11.221	11.2229	11.2712	0.0852854		11.6361	11.2244	10.9412	11.2672	0.349385		11.4034	11.0672	11.0654	11.1787	0.194601
CASP8	1437537_at	Casp9	caspase 9	7.08963	7.6816	7.59218	7.45447	0.319109		7.04476	7.35123	7.74586	7.38062	0.351471		6.85173	7.45567	7.56074	7.28938	0.382641		7.33885	7.73047	7.81662	7.62865	0.25464		7.02538	7.60835	7.51093	7.38156	0.312278		7.55363	7.97786	7.77903	7.77017	0.212256
CASP8AP2	1418981_at	Casp12	caspase 12	5.17404	5.12172	4.52416	4.93997	0.361056		4.53627	4.98394	4.36111	4.62711	0.321195		4.86452	4.8507	4.45798	4.7244	0.230828		4.75836	4.59793	4.37811	4.57813	0.190897		4.8264	4.97958	4.65994	4.82197	0.159864		4.78828	5.07724	4.45288	4.7728	0.312469
CASP9	1443787_x_at	Casp14	caspase 14	7.29604	6.61754	6.73173	6.88177	0.363286		6.63009	6.53509	6.65739	6.60753	0.0641993		6.84847	6.7082	6.62388	6.72685	0.113449		6.57462	6.50989	6.45343	6.51265	0.0606401		7.08505	6.49372	6.89577	6.82485	0.301975		6.75158	6.69728	6.95864	6.8025	0.137919
DAP	1423790_at	Dap	death-associated protein	11.3709	11.5265	11.8441	11.5805	0.241164		10.0416	10.3939	10.8264	10.4206	0.393122		10.3738	10.6313	11.003	10.6694	0.31633		10.8522	11.1826	11.5815	11.2054	0.36518		10.5337	11.3322	11.8844	11.2501	0.679082		10.7181	11.2904	11.7275	11.2453	0.5062
DAP3	1450848_at	Dap3	death associated protein 3	11.5278	11.5961	11.543	11.5557	0.0358577		11.7276	11.5534	11.8403	11.7071	0.144519		11.6104	11.4225	11.5143	11.5157	0.0939229		11.6974	11.6602	11.7687	11.7088	0.055103		11.7362	11.6094	11.5444	11.63	0.097556		11.5681	11.4935	11.4325	11.498	0.0679287
DAPK1	1427358_a_at	Dapk1	death associated protein kinase 1	5.06177	4.83529	5.00043	4.96583	0.117136		4.85623	4.81269	4.65636	4.77509	0.105107		4.49622	4.74778	4.78676	4.67692	0.157699		4.6302	4.77137	4.8695	4.75703	0.120294		4.38277	4.51924	4.87602	4.59268	0.254692		5.1383	4.83658	5.24428	5.07306	0.211537
DAPK2	1451453_at	Dapk2	death-associated protein kinase 2	8.36911	8.3863	8.85118	8.53553	0.2735		7.14718	7.11089	8.23728	7.49845	0.640099		8.94753	9.45999	10.1341	9.51386	0.595091		8.13243	8.65116	9.28276	8.68878	0.576086		8.02084	8.74573	8.99101	8.58586	0.504456		7.92232	8.93666	9.4663	8.77509	0.784571
DAPK3	1423446_at	Dapk3	death-associated protein kinase 3	7.4371	8.54906	8.41227	8.13281	0.606371		7.86753	8.41122	8.06989	8.11621	0.274788		7.53491	8.35492	8.42751	8.10578	0.495716		7.57069	8.33035	8.41953	8.10686	0.46647		7.46245	8.3303	8.3687	8.05382	0.512499		7.80663	8.63415	8.4777	8.30616	0.43962
DAPL1	1453568_at	Dapl1	death associated protein-like 1	13.0834	12.8496	12.6188	12.8506	0.232347		11.0993	10.3214	9.80561	10.4088	0.651249		12.4189	11.931	11.5301	11.96	0.445121		12.4719	11.7406	11.5788	11.9304	0.475902		12.7788	12.5679	12.5528	12.6332	0.126377		10.4237	9.74221	9.25263	9.80619	0.588171
FADD	1416888_at	Fadd	Fas (TNFRSF6)-associated via death domain	7.76314	8.07463	7.81378	7.88385	0.167153		8.29731	8.3098	8.1099	8.239	0.111979		8.40134	8.29608	8.2561	8.31784	0.0750236		8.0738	8.18975	8.10709	8.12355	0.0597051		7.90607	8.10703	7.90679	7.9733	0.115815		8.03439	8.0164	8.06469	8.03849	0.0244053
NAIF1	1429070_at	Naif1	nuclear apoptosis inducing factor 1	7.02021	7.30837	7.6805	7.33636	0.331038		6.63534	6.88768	6.83349	6.78551	0.132838		6.77025	6.95097	7.22608	6.98243	0.229536		6.71018	7.10995	7.43053	7.08355	0.360898		6.52725	7.27255	7.61298	7.1376	0.555303		6.68447	7.18536	7.34757	7.07247	0.345664
PDCD5	1450638_at	Pdcd5	programmed cell death 5	11.8867	11.7779	11.5965	11.7537	0.146589		12.7425	12.2222	12.0388	12.3345	0.365066		12.4556	11.9308	11.7918	12.0594	0.350097		12.2044	12.0009	11.7753	11.9935	0.214655		12.3804	11.8489	11.5695	11.9329	0.411923		12.4157	12.0194	11.8046	12.0799	0.310058
PDCD6	1416027_at	Pdcd6	programmed cell death 6	11.8435	11.8522	11.7999	11.8319	0.0279961		11.9164	11.9037	11.8316	11.8839	0.0457761		11.955	11.9012	11.9022	11.9195	0.0307767		11.9566	11.9534	11.8735	11.9278	0.0470728		11.9096	11.8924	11.8007	11.8676	0.0585561		12.1056	11.9738	11.8165	11.9653	0.144746
PDCD7	1416377_at	Pdcd7	programmed cell death 7	8.65651	8.97786	9.04395	8.89277	0.20726		8.55889	8.71079	9.24365	8.83778	0.359605		8.81782	8.76498	9.18345	8.92208	0.227887		8.69796	8.92969	9.18153	8.93639	0.241851		8.58846	8.97696	8.97711	8.84751	0.224346		8.55128	8.66161	8.79569	8.66953	0.1224
TRADD	1452622_a_at	Tradd	TNFRSF1A-associated via death domain	9.07863	9.4991	9.54046	9.37273	0.255538		9.1307	9.2819	9.5826	9.33173	0.230033		9.31769	9.44533	9.61151	9.45817	0.14733		9.4463	9.63184	9.8127	9.63028	0.183205		9.29967	9.53762	9.50104	9.44611	0.128135		9.47458	9.82094	9.86318	9.71956	0.213212
TNFRSF10B	1421296_at	Tnfrsf10b	tumor necrosis factor receptor superfamily, member 10b	5.12875	4.49334	4.55145	4.72451	0.35128		4.76957	4.69569	4.79605	4.75377	0.0520118		4.74493	4.53082	4.60683	4.62753	0.108543		4.93515	4.64939	4.49123	4.69192	0.224998		5.32143	4.19217	4.53339	4.68233	0.579175		4.7583	4.70272	4.6439	4.70164	0.0572052
TNFRSF21	1422740_at	Tnfrsf21	tumor necrosis factor receptor superfamily, member 21	6.17742	6.58459	6.48	6.414	0.211453		6.56279	6.72315	6.69087	6.65894	0.0848172		6.64205	6.71842	6.62523	6.6619	0.0496685		6.57356	6.44147	6.55537	6.52347	0.071593		6.40119	6.42174	6.59912	6.47402	0.108828		6.65147	6.58971	6.56964	6.60361	0.0426511
TNFRSF25	1422231_a_at	Tnfrsf25	tumor necrosis factor receptor superfamily, member 25	7.95733	7.36735	7.09249	7.47239	0.441886		7.51032	7.1936	6.70551	7.13648	0.405435		6.65371	6.25947	6.15825	6.35714	0.261773		7.69037	7.09081	6.76225	7.18115	0.470605		7.41254	7.23188	6.86653	7.17032	0.278163		7.54407	7.0796	6.26237	6.96202	0.648892
FAS	1460251_at	Fas (Tnfrsf6)	Fas (TNF receptor superfamily member 6)	8.84689	8.70346	9.00937	8.85324	0.153053		8.24954	7.21848	7.8527	7.77357	0.520065		8.5005	8.00398	8.26141	8.2553	0.248315		8.65311	8.49949	8.89563	8.68274	0.199725		8.85675	8.6592	9.00304	8.83966	0.172553		9.63312	9.54623	9.75718	9.64551	0.10602
TNFRSF1A	1417291_at	Tnfrsf1a	tumor necrosis factor receptor superfamily, member 1a	9.21339	8.87512	9.5184	9.2023	0.321782		8.76564	8.47831	8.91034	8.7181	0.219902		8.74338	8.74202	9.36364	8.94968	0.358504		8.94848	8.6744	9.2958	8.97289	0.311423		8.90492	8.8698	9.51416	9.09629	0.362309		9.34821	9.29842	9.65857	9.43507	0.195156
PDCD1	1449835_at	Pdcd1	programmed cell death 1 (PD-1)	9.18713	8.52848	8.57867	8.76476	0.366644		8.96637	8.25814	7.97736	8.40062	0.50967		8.39489	8.05886	7.74733	8.06703	0.323855		8.98621	8.57233	8.48432	8.68095	0.267997		8.85009	8.68665	8.56853	8.70176	0.14139		9.67554	9.59519	9.72276	9.6645	0.0645002
KLRG1	1420788_at	killer cell lectin-like receptor subfamily G, member 1		5.45521	5.83186	5.96671	5.75126	0.265105		5.38487	5.47445	5.69087	5.51673	0.157322		6.06455	5.6426	5.40411	5.70375	0.33444		5.41061	5.5899	5.6057	5.5354	0.108363		6.18971	5.61234	5.72289	5.84165	0.306456		6.22707	5.63662	5.81508	5.89292	0.302822
TBX21	1449361_at	Tbx21	T-box 21	9.28394	9.69155	10.3954	9.79029	0.562254		9.45649	10.1252	10.0142	9.86529	0.35835		9.91862	10.53	10.6697	10.3728	0.399463		9.85486	10.057	10.488	10.1333	0.32339		9.55688	9.9744	10.5602	10.0305	0.503988		10.5227	10.6076	11.0028	10.711	0.256233
Short-Lived AVG			Short-Lived AVG	8.79397	9.01715	9.02448	8.9452	0.131019		8.62742	8.69574	8.75928	8.69415	0.065943		8.80082	8.87819	8.86105	8.84669	0.0406351		8.82484	8.93534	8.99926	8.91982	0.08824		8.82108	9.00019	9.01866	8.94664	0.109134		8.88802	9.05173	9.06814	9.00263	0.0995924
Anti-Apoptosis (Long Lived)
API5	1437593_x_at	Api5	apoptosis inhibitor 5	12.1511	12.7516	12.5986	12.5005	0.312087		12.3816	12.8565	12.8378	12.6919	0.268937		12.5044	12.9243	12.7015	12.71	0.210096		12.4697	12.8122	12.6709	12.6509	0.172109		12.5877	12.7147	12.6695	12.6573	0.0644172		12.5023	12.6464	12.5608	12.5698	0.0724669
BCL2	1457687_at	Bcl2	B-cell leukemia/lymphoma 2	10.6446	10.3958	10.5517	10.5307	0.125694		12.0943	12.3232	12.6336	12.3504	0.270666		12.3686	12.4798	12.8414	12.5633	0.247205		12.2922	12.2636	12.6325	12.3961	0.205204		11.9564	11.1656	11.0225	11.3815	0.503009		10.2812	10.7807	11.017	10.693	0.37562
BCL2L1	1420888_at	Bcl2l1	BCL2-like 1	8.61165	8.68132	8.89385	8.72894	0.146999		10.0555	10.2843	10.2734	10.2044	0.129045		9.51676	9.65522	9.71998	9.63065	0.103811		9.45615	9.58227	9.7446	9.59434	0.144605		9.47975	8.85779	9.08908	9.14221	0.314363		8.44785	8.71279	8.91338	8.69134	0.233509
BCL2L2	1423572_at	Bcl2l2	BCL2-like 2 (bcl-w)	8.34733	8.3971	8.57345	8.43929	0.118816		9.10849	8.79894	8.9595	8.95564	0.154815		8.69149	8.46818	8.83741	8.66569	0.185964		8.51916	8.53242	8.47679	8.50946	0.0290607		8.374	8.40327	8.55659	8.44462	0.0980674		8.33135	8.49588	8.40372	8.41032	0.0824615
BNIP1	1427908_at	Bnip1	BCL2/adenovirus E1B interacting protein 1	7.65981	8.30189	8.14439	8.03536	0.334635		8.35579	8.85925	8.99386	8.7363	0.336337		8.044	8.47721	8.80922	8.44348	0.383727		7.93487	8.74066	8.73375	8.46976	0.463241		7.69843	8.46055	8.22042	8.12647	0.389655		8.0104	8.63722	8.52023	8.38929	0.333295
BNIP2	1422491_a_at	Bnip2	BCL2/adenovirus E1B interacting protein 2	9.81612	10.0652	9.89056	9.92396	0.127853		10.4074	10.5219	10.359	10.4294	0.0836521		10.3575	10.4401	10.4829	10.4268	0.0637548		10.0832	10.3493	10.1696	10.2007	0.135735		10.1354	10.1295	10.0093	10.0914	0.0711761		10.3627	10.5234	10.3862	10.4241	0.0868327
BNIP3	1422470_at	Bnip3	BCL2/adenovirus E1B interacting protein 3	9.95058	11.7096	11.7335	11.1312	1.02255		13.0745	13.3619	13.7162	13.3842	0.321402		13.2021	13.1066	13.5663	13.2916	0.242563		12.548	13.2474	13.4544	13.0832	0.47498		12.2712	12.7507	12.3623	12.4614	0.254644		12.335	13.013	12.9894	12.7792	0.384812
CFLAR	1424996_at	Cflar	CASP8 and FADD-like apoptosis regulator	8.0109	8.28745	9.33158	8.54331	0.696524		7.53241	8.19897	8.87436	8.20192	0.67098		7.5597	8.19786	8.87988	8.21248	0.660213		7.74078	8.33334	8.95587	8.34333	0.607607		7.89168	8.45867	9.28069	8.54368	0.698398		8.2981	9.08661	9.6606	9.0151	0.684061
CIAPIN1	1415910_s_at	Ciapin1	cytokine induced apoptosis inhibitor 1	9.55244	9.45198	9.20904	9.40449	0.176554		10.1407	9.86587	9.74385	9.91682	0.203292		9.97943	9.68994	9.61904	9.76281	0.190921		9.83592	9.51348	9.43052	9.59331	0.214165		9.77107	9.31589	9.11157	9.39951	0.337608		10.0381	9.79879	9.68301	9.83998	0.181118
FAIM	1418029_at	Faim	Fas apoptotic inhibitory molecule	9.88092	10.323	10.1297	10.1112	0.22161		9.91623	10.2204	10.0864	10.0743	0.152427		10.0192	10.1811	10.0828	10.0944	0.0815897		9.99131	10.3828	10.1553	10.1765	0.196616		9.84272	10.3687	10.0204	10.0773	0.267538		10.0087	10.2713	10.1226	10.1342	0.131672
FAIM2	1429518_at	Faim2	Fas apoptotic inhibitory molecule 2	6.91753	6.3546	6.41132	6.56115	0.309929		6.43599	6.17838	6.25225	6.28887	0.132649		6.39049	6.36315	6.30268	6.35211	0.0449328		6.36331	6.32048	6.24924	6.31101	0.057622		6.64124	6.32671	6.45295	6.47364	0.158283		6.55655	5.96922	6.38028	6.30202	0.301384
FAIM3	1429889_at	Faim3	Fas apoptotic inhibitory molecule 3	5.21747	6.40611	6.22748	5.95035	0.640951		7.62166	8.09451	8.76065	8.15894	0.572219		6.63708	7.07853	8.13865	7.28476	0.771736		5.67619	6.14746	6.44973	6.09113	0.389833		5.20052	6.41013	5.85689	5.82251	0.605538		5.97137	6.70072	6.97538	6.54916	0.518879
TNFRSF22	1422038_a_at	Tnfrsf22	tumor necrosis factor receptor superfamily, member 22	5.17281	5.66169	5.46563	5.43338	0.246027		7.39612	6.92986	7.06856	7.13152	0.239416		7.00312	6.53447	6.84205	6.79321	0.238111		7.13765	6.83196	7.07487	7.01483	0.161449		7.13672	6.29896	5.81635	6.41734	0.668102		7.5469	7.03312	7.23801	7.27268	0.258639
TNFRSF23	1422101_at	Tnfrsf23	tumor necrosis factor receptor superfamily, member 23	5.06785	4.98753	5.07913	5.04484	0.0499477		5.29084	4.92264	5.02553	5.07967	0.189976		5.06396	5.05263	5.03339	5.04999	0.0154568		5.16807	4.96923	5.27457	5.13729	0.154976		5.54164	5.02233	5.23647	5.26681	0.260982		5.78441	6.1268	6.30177	6.07099	0.263156
IL7R	1448575_at	Il7r	interleukin 7 receptor	12.0402	11.9482	12.5101	12.1662	0.301345		11.3538	11.5531	12.003	11.6366	0.332566		10.3483	10.5052	10.8697	10.5744	0.26749		11.0609	11.4659	11.6859	11.4043	0.317045		11.05	11.7754	12.4848	11.7701	0.717455		10.7206	11.6001	12.0726	11.4644	0.68612
IL15RA	1448681_at	Il15ra	interleukin 15 receptor, alpha chain	7.48816	8.18862	8.35697	8.01125	0.460763		7.87513	8.23482	8.08148	8.06381	0.180492		8.15643	8.49957	8.36226	8.33942	0.172705		8.01082	8.3214	8.14798	8.16007	0.155642		7.81615	8.25242	8.06006	8.04288	0.218644		7.9656	8.44051	8.23745	8.21452	0.238281
EOMES	1435172_at	Eomes	eomesodermin homolog (Xenopus laevis)	7.99488	8.2936	7.66235	7.98361	0.315773		7.53012	8.47951	7.29878	7.76947	0.625694		9.66226	10.2446	9.83418	9.91367	0.299183		7.55642	8.40488	7.48082	7.81404	0.513074		7.47384	8.47158	7.52718	7.8242	0.561282		6.61345	7.95622	6.85094	7.1402	0.716602
IL2RA	1420692_at	Il2ra	interleukin 2 receptor, alpha chain	8.74033	8.98769	8.51816	8.74873	0.23488		12.1841	12.1569	11.6168	11.986	0.31994		11.4703	11.3882	11.611	11.4898	0.112664		11.1748	11.0251	10.9831	11.061	0.100783		9.53545	9.38319	8.85567	9.2581	0.356733		11.2671	11.7385	11.6778	11.5612	0.256432
IL2RB	1448759_at	Il2rb	interleukin 2 receptor, beta chain	10.9866	11.713	11.5827	11.4274	0.387277		10.8971	12.1121	11.9639	11.6577	0.662854		11.5761	12.6753	12.5588	12.27	0.60382		11.2163	12.052	11.9773	11.7485	0.462465		10.9765	11.8554	11.8003	11.5441	0.492308		11.0696	11.9822	11.7982	11.6167	0.482588
Long-Lived AVG			Long-Lived AVG	8.64481	8.99506	8.99317	8.87768	0.201676		9.45536	9.68173	9.7131	9.61673	0.140627		9.39742	9.57694	9.74174	9.57204	0.172211		9.1703	9.43662	9.4604	9.35577	0.161064		9.02001	9.18007	9.07543	9.09184	0.0812824		9.0585	9.44808	9.4626	9.32306	0.22923
Composite			Survival composite for 3D chart	15.8508	15.9779	15.9687	15.9325	0.070856		16.8279	16.986	16.9538	16.9226	0.083527		16.5966	16.6988	16.8807	16.7253	0.143899		16.3455	16.5013	16.4611	16.436	0.0809056		16.1989	16.1799	16.0568	16.1452	0.0771711		16.1705	16.3963	16.3945	16.3204	0.129865
Central Homing (LN, Spleen)
CCR7	1423466_at	Ccr7	chemokine (C-C motif) receptor 7	11.896	11.9468	12.3845	12.0758	0.26857		10.37	10.1074	10.9812	10.4862	0.448359		10.4732	10.2786	10.7987	10.5168	0.262781		11.5053	11.4532	12.0328	11.6638	0.320612		11.6273	11.728	12.3979	11.9177	0.418878		10.7598	10.7926	11.3535	10.9686	0.333731
CCR9	1427419_x_at	Ccr9	chemokine (C-C motif) receptor 9	4.97466	7.74424	6.50845	6.40912	1.38746		4.66054	4.29671	4.10565	4.3543	0.281891		4.749	5.86504	4.77836	5.1308	0.636041		4.54675	5.58303	4.81987	4.98322	0.537104		5.04422	6.97721	6.23923	6.08689	0.975459		5.13848	6.00008	4.89133	5.3433	0.582057
CXCR5	1422003_at	Cxcr5	chemochine (C-X-C motif) receptor 5	7.50325	7.98283	8.6277	8.03793	0.564245		5.71924	6.46221	5.77532	5.98559	0.413717		5.40872	5.53347	5.08668	5.34295	0.230539		6.25798	6.966	6.60178	6.60858	0.35406		6.39612	7.6898	7.80108	7.29567	0.781018		5.78306	6.99557	6.31316	6.36393	0.607847
CXCR6	1425832_a_at	Cxcr6	chemokine (C-X-C motif) receptor 6	11.0404	10.3488	10.7522	10.7138	0.347384		8.99264	8.31329	7.34064	8.21552	0.830324		11.7582	10.9127	11.3377	11.3362	0.422772		10.4202	9.93866	9.99612	10.1183	0.263003		11.0742	10.4435	10.8428	10.7868	0.319036		12.0016	12.2506	12.6896	12.3139	0.3483
SELE	1421712_at	Sele	selectin, endothelial cell	3.78205	3.5419	3.68738	3.67044	0.120967		3.55713	3.71944	3.94053	3.73903	0.192445		4.40512	3.74112	3.8795	4.00858	0.350312		3.93654	3.80693	3.66785	3.80377	0.134376		4.25609	3.68651	3.71507	3.88589	0.32092		3.78592	3.78368	3.73443	3.76801	0.029103
SELL	1419481_at	Sell	selectin, lymphocyte	12.6817	12.7059	13.1664	12.8514	0.273118		11.1007	10.5685	10.4664	10.7119	0.340617		11.0892	10.1986	9.88794	10.3919	0.623553		11.9574	11.5789	12.0561	11.8641	0.251923		12.2404	12.3198	12.9215	12.4939	0.372462		11.9029	11.7324	11.9881	11.8744	0.130182
Central Homing AVG			Central Homing AVG	8.64635	9.04509	9.18777	8.95974	0.280623		7.40005	7.2446	7.10163	7.24876	0.149257		7.98059	7.75491	7.62813	7.78788	0.178524		8.10403	8.22112	8.19574	8.17363	0.0615956		8.43973	8.80746	8.98628	8.74449	0.278664		8.22863	8.59249	8.49501	8.43871	0.188352
Peripheral Homing to Inflammation
CCR1	1419609_at	Ccr1	chemokine (C-C motif) receptor 1	5.2564	5.93615	6.78485	5.99247	0.765781		5.43915	5.10528	4.93396	5.15946	0.256919		5.35598	4.88431	5.08605	5.10878	0.236654		4.59155	5.25345	5.09625	4.98042	0.345817		4.69593	5.69101	5.99854	5.46183	0.680878		6.54381	6.41462	7.07359	6.67734	0.349192
CCR2	1421186_at	Ccr2	chemokine (C-C motif) receptor 2	5.38645	5.76377	5.04468	5.3983	0.359694		5.3449	5.15717	4.87664	5.12624	0.23566		5.2341	4.89114	5.17423	5.09982	0.183187		5.80934	5.49475	5.08718	5.46376	0.362075		6.22802	5.838	5.51528	5.86043	0.3569		8.82656	9.1723	9.67825	9.2257	0.428348
CCR4	1421655_a_at	Ccr4	chemokine (C-C motif) receptor 4	5.35894	5.08207	5.48166	5.30756	0.204689		6.77823	6.90916	6.99344	6.89361	0.108446		7.10872	6.86745	7.09286	7.02301	0.134953		6.14581	5.83979	5.90784	5.96448	0.160682		5.47947	5.4889	5.44341	5.47059	0.0240113		5.14313	4.95222	5.1234	5.07291	0.104992
CCR5	1422259_a_at	Ccr5	chemokine (C-C motif) receptor 5	4.75945	4.28986	4.63029	4.55987	0.24259		4.60153	4.71927	4.48432	4.60171	0.117476		3.81385	4.4435	4.32143	4.19293	0.333914		4.27625	4.76082	4.80992	4.61566	0.294966		5.04683	4.76967	4.61662	4.81104	0.21807		7.01293	8.49695	8.52219	8.01069	0.864179
CCR6	1450357_a_at	Ccr6	chemokine (C-C motif) receptor 6	7.30823	6.40991	5.91068	6.54294	0.708209		6.2792	5.74786	5.84991	5.95899	0.281966		5.95647	5.98972	5.83725	5.92782	0.0801709		6.5278	5.74453	5.86221	6.04485	0.422367		6.71861	6.0792	5.99894	6.26558	0.394381		6.32967	5.81472	5.89944	6.01461	0.276118
CXCR2	1421734_at	Cxcr2	chemokine (C-X-C motif) receptor 2	5.58367	4.16135	4.49169	4.74557	0.74437		4.21352	4.3521	4.61297	4.39286	0.202819		5.13042	4.34316	4.33848	4.60402	0.455884		5.04848	4.1883	4.08868	4.44182	0.527742		4.97185	4.49827	4.57134	4.68048	0.25496		5.31538	4.09955	4.56859	4.66117	0.613178
CXCR3	1449925_at	Cxcr3	chemokine (C-X-C motif) receptor 3	12.0597	12.0975	12.5556	12.2376	0.276052		10.0478	10.2752	9.67971	10.0009	0.300512		10.543	10.6334	10.0113	10.3959	0.336093		11.4359	11.3908	11.5997	11.4755	0.109932		11.6017	11.9638	12.4266	11.9974	0.413497		10.8717	10.9339	11.3382	11.0479	0.253315
LTB4R1	1420407_at	Ltb4r1	leukotriene B4 receptor 1	6.41052	6.51862	6.43433	6.45449	0.0567984		6.56184	7.66262	8.18754	7.47067	0.829672		6.52125	6.38401	6.47615	6.46047	0.0699505		6.09859	6.75698	6.52611	6.46056	0.334055		6.16234	6.52101	6.32135	6.3349	0.179721		6.59449	7.81022	7.33743	7.24738	0.612851
LTB4R2	1450807_at	Ltb4r2	leukotriene B4 receptor 2	5.43193	5.10733	5.03613	5.1918	0.210988		5.53632	5.14903	5.25176	5.31237	0.200632		5.33971	5.16953	5.16729	5.22551	0.0989036		5.06599	5.12404	5.11633	5.10212	0.0315251		5.31945	4.96424	5.23523	5.17297	0.185609		4.78973	5.23328	4.77724	4.93342	0.259765
Peripheral Homing AVG			Peripheral Homing AVG	6.39504	6.15184	6.26333	6.27007	0.121737		6.08916	6.11975	6.09669	6.10187	0.0159349		6.1115	5.95624	5.94501	6.00425	0.0930478		6.11108	6.0615	6.01047	6.06102	0.0503056		6.24713	6.20157	6.23637	6.22836	0.0238132		6.82527	6.99197	7.14648	6.98791	0.160647
Homing Composite			Homing Composite for 3D Chart	13.7487	13.1068	13.0756	13.3103	0.379948		14.6891	14.8751	14.9951	14.8531	0.154165		14.1309	14.2013	14.3169	14.2164	0.0938903		14.007	13.8404	13.8147	13.8874	0.104421		13.8074	13.3941	13.2501	13.4839	0.289294		14.5966	14.3995	14.6515	14.5492	0.132525
Cytotoxic Effectors
CD274	1419714_at	Cd274 (PDCD1LG1)	CD274 antigen (PDL1)	7.69594	8.70802	9.044	8.48265	0.701717		7.81696	8.06977	7.8926	7.92644	0.12976		7.94698	8.5419	7.95898	8.14929	0.340067		8.0188	8.73803	8.15001	8.30228	0.383028		7.829	9.0386	8.68516	8.51759	0.621965		7.62517	8.38518	8.50067	8.17034	0.475649
PDCD1LG2	1450290_at	Pdcd1lg2	programmed cell death 1 ligand 2 (PDL2)	7.96901	8.16877	7.73649	7.95809	0.216345		8.87186	8.72387	8.27967	8.62513	0.308192		8.36912	8.27474	8.07349	8.23912	0.150997		8.20261	8.23988	7.78139	8.07463	0.254637		7.95588	8.25463	7.38531	7.86527	0.441685		8.21722	8.48756	8.29803	8.33427	0.138767
TNFSF10	1439680_at	Tnfsf10	tumor necrosis factor (ligand) superfamily, member 10	7.26405	7.6939	8.07433	7.67743	0.405395		6.97074	7.21097	7.46583	7.21585	0.247581		7.80261	7.96144	7.78549	7.84985	0.0970216		7.50628	7.55831	7.92313	7.66257	0.227141		7.63822	7.88361	8.29443	7.93875	0.331563		8.51936	8.65019	9.20598	8.79184	0.364567
FASL	1449235_at	Fasl (Tnfsf6)	Fas ligand (TNF superfamily, member 6)	7.9973	7.23579	7.45366	7.56225	0.392198		9.49432	8.56053	8.95074	9.00186	0.468989		9.2571	8.49617	9.2196	8.99096	0.428907		8.65737	8.29932	8.60653	8.52107	0.19372		8.35069	7.90209	7.62101	7.95793	0.368031		8.52427	8.68137	9.15605	8.78723	0.328923
GZMA	1417898_a_at	Gzma	granzyme A	8.08429	9.15494	9.75865	8.99929	0.847964		9.08465	9.8852	8.84161	9.27049	0.546054		13.6492	13.8277	14.0619	13.8463	0.206949		8.13492	8.8909	8.78877	8.60486	0.410171		8.99523	9.58386	9.83822	9.47244	0.432397		13.7255	14.2193	14.5744	14.1731	0.426346
GZMB	1419060_at	Gzmb	granzyme B	12.2578	12.9774	12.5219	12.5857	0.364038		14.8672	14.8384	14.7617	14.8224	0.0545571		14.6964	14.7363	14.6857	14.7061	0.0266804		14.419	14.5543	14.3949	14.4561	0.0858953		13.9985	13.6632	13.0134	13.5584	0.500812		14.9771	14.8945	14.8805	14.9174	0.0522311
GZMC	1421256_at	Gzmc	granzyme C	6.23902	6.97941	5.71739	6.31194	0.634163		7.13445	7.38642	6.56805	7.02964	0.419131		7.96324	8.59074	8.26091	8.27163	0.313887		7.27237	7.43399	6.74711	7.15116	0.359124		7.37847	7.38003	5.94228	6.90026	0.829635		8.1738	8.14271	7.32072	7.87908	0.483804
GZMD	1420343_at	Gzmd	granzyme D	2.5471	2.94	2.59891	2.69534	0.213463		3.28923	5.47384	2.9401	3.90105	1.37321		2.40778	3.97789	2.56704	2.98424	0.864206		2.73461	3.68296	2.18041	2.86599	0.759841		2.42916	5.13846	3.37218	3.6466	1.37534		5.01613	8.28174	5.38455	6.22748	1.78856
GZME	1450171_x_at	Gzme	granzyme E	3.97561	3.8871	3.51896	3.79389	0.242172		4.02572	4.25728	3.63983	3.97428	0.311924		3.85215	4.14461	3.95102	3.98259	0.148761		3.82684	3.75921	3.54429	3.71011	0.147534		3.87167	4.1153	3.913	3.96665	0.130375		5.23908	6.6388	4.89187	5.58992	0.924803
GZMF	1418679_at	Gzmf	granzyme F	4.31681	3.90164	4.2216	4.14668	0.21749		5.14777	4.43966	4.42996	4.67246	0.411654		4.55606	4.33751	4.30204	4.39854	0.137565		4.32123	4.32283	4.11801	4.25402	0.117793		4.33679	4.58136	3.71003	4.20939	0.449416		4.58184	4.8566	4.36554	4.60132	0.246112
GZMG	1422867_at	Gzmg	granzyme G	3.369	2.85347	3.30476	3.17575	0.280938		2.93537	3.70097	3.19907	3.27847	0.388926		2.92457	3.51751	3.41478	3.28562	0.31687		3.0628	3.19881	3.34243	3.20135	0.139829		3.07817	3.66884	3.08328	3.27676	0.339557		3.36292	3.56252	3.00323	3.30956	0.283438
GZMK	1422280_at	Gzmk	granzyme K	6.93721	7.15369	7.05749	7.04946	0.108462		6.38759	6.32628	5.8642	6.19269	0.286124		6.62084	6.27999	5.99695	6.29926	0.312391		6.69266	6.56033	6.72853	6.66051	0.088593		7.58593	7.65715	7.32118	7.52142	0.177032		9.54339	8.92468	10.1893	9.55246	0.63236
GZMM	1449501_a_at	Gzmm	granzyme M (lymphocyte met-ase 1)	6.86325	7.05151	7.02453	6.97976	0.101798		6.15062	6.38702	6.25231	6.26332	0.118583		7.02803	6.94207	6.492	6.8207	0.287885		6.78773	6.34175	6.63153	6.58701	0.2263		7.40681	7.07558	7.21441	7.23227	0.166333		6.19023	6.22748	6.30737	6.24169	0.0598504
GZMN	1425165_at	Gzmn	granzyme N	5.11998	4.45416	4.26558	4.61324	0.448868		4.6308	4.62188	4.55151	4.6014	0.0434373		5.02395	4.28714	4.44695	4.58601	0.387593		4.71586	4.44949	4.63407	4.59981	0.136451		4.58793	4.5493	4.4474	4.52821	0.0726011		4.76677	4.82213	4.2778	4.62223	0.29957
KLRK1	1450495_a_at	Klrk1	killer cell lectin-like receptor subfamily K, member 1	12.3261	12.1877	12.0838	12.1992	0.121526		11.7465	10.493	10.6995	10.9797	0.672108		10.1181	9.29848	8.15402	9.19019	0.986489		11.7537	11.3876	10.9292	11.3569	0.413103		12.0476	11.9552	12.035	12.0126	0.0501431		12.1533	11.9233	11.7889	11.9552	0.184302
PRDM1	1420425_at	Prdm1	PR domain containing 1, with ZNF domain	5.06011	5.03021	5.46118	5.18383	0.240655		7.79649	7.68065	8.07377	7.8503	0.20201		7.04501	7.10877	8.09913	7.41764	0.591049		6.48299	6.80417	7.40932	6.89883	0.470363		6.09024	6.0221	6.20149	6.10461	0.0905519		8.71801	8.65616	9.91618	9.09678	0.710291
PRF1	1451862_a_at	Prf1	perforin 1 (pore forming protein)	8.03542	8.3765	8.05462	8.15551	0.191623		9.76842	9.83884	9.37523	9.66083	0.249827		8.70136	8.95154	8.63143	8.76145	0.168303		8.3108	8.61722	8.07389	8.33397	0.272404		7.78864	8.43025	7.9975	8.07213	0.327252		12.0905	12.4319	12.3478	12.2901	0.177899
PSAP	1415687_a_at	Psap	prosaposin (granulysin-like)	11.0437	11.3583	12.2472	11.5497	0.624162		9.84381	10.3248	10.6114	10.26	0.387876		10.4582	10.8398	11.2279	10.842	0.384864		10.7577	11.0432	11.4379	11.0796	0.341538		10.3745	11.2682	11.8926	11.1784	0.763003		10.4704	11.2667	11.6888	11.142	0.618734
PSAPL1	1429457_at	Psapl1	prosaposin-like 1	6.6284	5.89866	6.14081	6.22262	0.371688		6.78857	6.15819	6.2387	6.39515	0.343079		6.30414	6.12514	6.19868	6.20932	0.0899696		6.6458	5.97957	5.94151	6.18896	0.39609		6.5403	6.06937	6.10768	6.23912	0.261535		6.15177	6.12409	6.19531	6.15706	0.0359073
Cytotoxic Effector AVG			Cytotoxic Effector AVG	7.03842	7.15848	7.17294	7.12328	0.0738457		7.51322	7.59882	7.29662	7.46955	0.155762		7.61709	7.69682	7.5541	7.62267	0.0715198		7.27917	7.36115	7.22963	7.28998	0.0664223		7.27809	7.59143	7.26714	7.37889	0.184147		8.31825	8.69352	8.54174	8.51784	0.188775
Cytokine Signalling
IL1A	1421473_at	Il1a	interleukin 1 alpha	3.72264	4.46309	4.79823	4.32799	0.550372		3.10514	3.54822	3.56595	3.40644	0.261086		3.59572	3.9465	3.37074	3.63765	0.290163		3.38051	3.97582	3.64811	3.66815	0.298163		3.31642	4.34484	4.13099	3.93075	0.542667		3.41087	3.97492	3.94097	3.77558	0.316309
IL1B	1449399_a_at	Il1b	interleukin 1 beta	6.01692	5.76639	6.05578	5.94636	0.157067		5.37843	5.64501	5.48129	5.50158	0.134439		5.63287	5.802	5.53955	5.65814	0.133038		5.92335	5.67642	5.79	5.79659	0.1236		6.16812	5.72931	5.96372	5.95372	0.219579		5.84569	5.69444	5.90425	5.81479	0.108263
IL1F10	1451957_at	Il1f10	interleukin 1 family, member 10	6.62636	6.19383	6.49686	6.43902	0.221993		6.41607	6.34223	6.33504	6.36445	0.0448526		6.57301	6.30149	6.23388	6.36946	0.17949		6.30098	6.10019	6.26337	6.22151	0.106741		6.6675	6.4062	6.28049	6.4514	0.197423		5.86439	6.21882	6.14873	6.07731	0.187696
IL1F5	1421370_a_at	Il1f5	interleukin 1 family, member 5 (delta)	5.54198	5.30031	5.20552	5.34927	0.173491		5.67832	5.35907	5.24503	5.42747	0.224601		5.41262	5.30876	5.20968	5.31035	0.101483		5.61219	5.00953	5.2691	5.29694	0.302288		5.17929	5.24001	5.22326	5.21419	0.0313561		5.32358	5.0483	5.41144	5.26111	0.189458
IL1F6	1418609_at	Il1f6	interleukin 1 family, member 6	5.26382	4.88109	4.96442	5.03645	0.201272		5.08684	4.7876	4.85068	4.90837	0.157741		5.07091	4.86555	4.92126	4.95257	0.106205		5.05216	4.79577	4.77978	4.8759	0.15285		5.1468	4.66839	4.94149	4.91889	0.240004		4.89916	4.74404	4.91729	4.8535	0.0952265
IL1F8	1425715_at	Il1f8	interleukin 1 family, member 8	5.63027	4.76217	4.9364	5.10961	0.459238		5.12046	4.94737	5.13431	5.06738	0.104162		5.15365	4.95935	5.01886	5.04396	0.0995505		4.801	4.67464	4.79667	4.75744	0.071734		5.02169	4.77359	4.9118	4.90236	0.124317		4.99118	4.9022	4.97586	4.95641	0.0475709
IL1F9	1425958_at	Il1f9	interleukin 1 family, member 9	5.23412	4.71395	4.92544	4.95783	0.261594		5.23412	5.01612	4.63862	4.96295	0.301289		5.21389	4.70669	4.68295	4.86784	0.299921		4.95908	4.27608	5.00895	4.74804	0.409486		5.29516	4.51136	4.85232	4.88628	0.393004		5.1289	4.78423	4.64174	4.85162	0.250474
IL2	1449990_at	Il2	interleukin 2	4.72953	4.83988	4.53223	4.70055	0.155864		4.51609	4.1782	4.23094	4.30841	0.181781		4.76321	4.27644	4.3182	4.45262	0.269788		4.68501	4.46388	4.67568	4.60819	0.125061		4.69034	4.58826	4.75796	4.67886	0.0854293		4.98472	4.34129	4.47325	4.59975	0.339854
IL3	1450566_at	Il3	interleukin 3	3.93456	3.96382	4.01055	3.96964	0.0383279		5.47347	5.05982	4.11853	4.88394	0.694381		3.79075	4.34968	3.72839	3.95628	0.342125		3.86873	4.27951	4.00982	4.05268	0.20872		3.92332	4.0361	3.80401	3.92114	0.11606		3.74504	4.17207	3.81075	3.90929	0.229933
IL4	1449864_at	Il4	interleukin 4	4.22226	4.35598	4.47716	4.3518	0.1275		5.5257	7.60934	5.90169	6.34558	1.11048		4.77387	5.59453	5.12882	5.16574	0.411576		3.8833	5.3375	4.93189	4.71756	0.750417		3.97718	4.5308	4.46604	4.32467	0.302676		4.39728	4.54842	4.43117	4.45896	0.0793095
IL5	1450550_at	Il5	interleukin 5	4.96913	4.33971	4.53377	4.6142	0.322328		4.66315	4.624	4.71526	4.66747	0.0457819		5.12637	4.50403	4.51684	4.71574	0.355668		4.67731	4.40788	4.55823	4.5478	0.135018		4.95162	4.37462	4.38975	4.572	0.328853		4.79812	4.48633	4.38716	4.5572	0.21445
IL6	1450297_at	Il6	interleukin 6	4.36992	4.1133	3.54785	4.01036	0.420592		4.38879	4.28853	3.31937	3.9989	0.590615		4.65524	5.22202	4.54803	4.80843	0.362171		3.78063	4.39856	3.19423	3.79114	0.602236		3.43529	4.08042	3.14081	3.55217	0.480584		3.88876	4.43825	3.59781	3.97494	0.426797
IL6ST	1452843_at	Il6st	interleukin 6 signal transducer	8.72944	9.10302	9.64993	9.1608	0.462954		7.36913	7.18196	7.82619	7.45909	0.331406		8.00182	7.70073	8.36568	8.02274	0.332968		8.26385	8.13956	8.83837	8.41393	0.372791		8.18262	8.83995	9.53605	8.85287	0.676808		8.4315	8.50519	9.00913	8.64861	0.314392
IL7	1436861_at	Il7	interleukin 7	3.9747	3.32342	3.52525	3.60779	0.333391		3.79685	3.44738	3.44716	3.5638	0.201831		3.70373	3.44759	3.43513	3.52882	0.151609		3.7805	3.48746	3.52564	3.59786	0.159312		3.75397	3.46741	3.7967	3.6727	0.179059		3.68578	3.50044	3.8622	3.68281	0.180899
IL9	1450565_at	Il9	interleukin 9	6.09839	5.76995	5.97246	5.94693	0.165701		6.31649	5.98525	6.03894	6.11356	0.177779		6.3883	6.03211	5.99628	6.1389	0.216733		6.00273	5.82181	5.90327	5.90927	0.090611		5.83818	5.74814	5.9017	5.82934	0.0771581		5.92615	5.87191	5.76564	5.85457	0.0816489
IL10	1450330_at	Il10	interleukin 10	3.87155	3.97831	3.75262	3.86749	0.112902		4.21175	5.07149	4.77982	4.68768	0.437211		4.36036	4.47693	4.53876	4.45868	0.0905896		3.85914	3.9639	3.78767	3.87024	0.0886349		4.52847	3.78032	3.85914	4.05598	0.411086		8.93351	10.2767	10.8138	10.008	0.968506
IL11	1449982_at	Il11	interleukin 11	6.31239	5.47276	5.77807	5.8544	0.424991		6.15984	5.50193	5.64149	5.76775	0.34665		6.0787	5.72584	5.64209	5.81554	0.231716		5.75925	5.60239	5.34581	5.56915	0.208716		6.35701	5.76545	5.78662	5.96969	0.33559		5.53677	5.60379	5.69623	5.61226	0.0800623
IL12A	1425454_a_at	Il12a	interleukin 12a	5.28089	5.17891	5.29187	5.25056	0.0622889		5.45698	4.75671	5.02712	5.08027	0.353148		5.42518	4.92351	5.19262	5.18044	0.251055		5.05217	4.84308	5.02893	4.97473	0.1146		5.00487	4.78044	5.56064	5.11532	0.401659		5.85337	6.27991	6.05319	6.06216	0.213414
IL12B	1419530_at	Il12b	interleukin 12b	4.6734	4.43911	4.4841	4.5322	0.12433		4.44866	4.21418	4.28493	4.31592	0.120275		4.87102	4.43164	4.39676	4.56647	0.264318		4.53497	4.29826	4.19055	4.34126	0.176189		4.62741	4.39924	4.59729	4.54131	0.123954		4.28345	4.20864	4.46221	4.3181	0.130289
IL13	1420802_at	Il13	interleukin 13	5.40444	5.03423	5.21464	5.21777	0.185122		6.61978	6.29621	5.5316	6.1492	0.558787		5.80408	5.76158	5.05303	5.53956	0.421886		5.63837	5.03845	5.0934	5.25674	0.331642		4.81344	4.82467	5.05513	4.89775	0.136418		5.08576	5.12031	4.51357	4.90655	0.340766
IL15	1418219_at	Il15	interleukin 15	4.14553	4.03709	4.19602	4.12621	0.081206		3.83528	3.45118	3.24971	3.51206	0.297491		3.4864	3.60988	3.41267	3.50298	0.0996477		3.82684	3.65171	3.44403	3.64086	0.191634		4.23211	3.7079	4.12753	4.02251	0.27743		3.625	3.4108	3.62652	3.55411	0.12411
IL16	1417391_a_at	Il16	interleukin 16	11.676	11.6338	12.0183	11.7761	0.210868		10.0079	10.1867	10.5109	10.2352	0.254998		10.4798	10.3697	10.686	10.5118	0.160596		10.9038	10.9014	11.2439	11.0164	0.197091		11.1521	11.3503	11.8846	11.4623	0.378895		10.2841	10.4076	10.8888	10.5268	0.319489
IL17A	1421672_at	Il17a	interleukin 17A	5.62116	5.14526	5.38377	5.3834	0.237949		7.98955	5.7726	5.21556	6.3259	1.46743		5.34326	5.26539	5.28152	5.29672	0.0411034		5.74233	5.23604	5.19599	5.39145	0.304527		5.29725	5.31074	4.9673	5.19176	0.194502		7.42288	6.4959	5.54581	6.4882	0.93856
IL17B	1431693_a_at	Il17b	interleukin 17B	6.16718	6.23904	6.06857	6.15826	0.0855873		5.95119	6.29692	6.14225	6.13012	0.173186		6.19789	6.25717	6.32779	6.26095	0.0650301		5.65402	6.06114	6.06429	5.92648	0.235964		6.14203	6.09659	5.98434	6.07432	0.0811661		6.28715	6.20649	6.20476	6.2328	0.047075
IL17D	1456612_at	Il17d	Interleukin 17D	4.46836	4.1467	4.21361	4.27622	0.169723		4.31571	4.16825	4.19887	4.22761	0.0778172		4.35519	4.08393	3.99218	4.14377	0.18876		4.30907	4.19921	4.1078	4.20536	0.100775		4.50961	4.10033	4.31923	4.30972	0.204807		4.40291	4.16902	4.43183	4.33459	0.144109
IL18	1417932_at	Il18	interleukin 18	9.04685	9.29437	9.96003	9.43375	0.472279		6.55413	6.42916	6.37866	6.45399	0.090332		6.30736	6.19719	6.06892	6.19116	0.119331		7.86162	7.87754	8.47472	8.07129	0.349471		8.33629	9.18938	9.8192	9.11495	0.744251		10.6125	11.0211	11.5386	11.0574	0.464103
IL20	1421608_at	Il20	interleukin 20	6.57723	6.07226	5.56073	6.07007	0.508255		6.08896	6.06685	6.20331	6.11971	0.0732426		6.35053	6.27641	6.26806	6.29833	0.0453996		6.16517	6.0608	6.14774	6.12457	0.0559063		6.32296	5.90174	6.14563	6.12344	0.211485		6.06913	5.88746	5.91164	5.95608	0.0986535
IL21	1450334_at	Il21	interleukin 21	4.58311	3.81698	3.62752	4.0092	0.505964		4.10346	3.97145	4.00849	4.0278	0.0680923		4.63144	3.5686	3.88432	4.02812	0.54582		4.36911	3.54974	3.73101	3.88329	0.430387		3.9788	3.74557	3.99979	3.90805	0.141108		5.65863	6.6978	4.66376	5.67339	1.0171
IL22	1427624_s_at	Il22	interleukin 22 /// interleukin 10-related T cell-derived inducible factor beta	4.09478	3.96371	3.98023	4.01291	0.0713865		4.51422	4.39185	3.98966	4.29858	0.274435		4.57586	3.85487	3.68373	4.03815	0.473464		4.50754	4.19087	3.97555	4.22465	0.267597		4.06747	3.7017	3.76671	3.84529	0.195137		6.51006	6.69716	4.05065	5.75262	1.47692
IL23A	1419529_at	Il23a	interleukin 23, alpha subunit p19	3.93713	4.33293	4.14077	4.13694	0.19793		4.79653	4.75529	4.15304	4.56828	0.360206		3.7608	4.13379	3.98161	3.95873	0.187545		4.35853	4.06753	3.8202	4.08209	0.269463		4.42657	3.96639	4.02733	4.1401	0.249956		3.79978	4.16648	4.05305	4.00644	0.187741
IL24	1426181_a_at	Il24	interleukin 24	4.38013	4.88604	5.05389	4.77335	0.350733		6.97815	8.90082	8.80157	8.22685	1.08254		6.90036	7.02875	8.49405	7.47439	0.885384		4.20465	4.90599	4.65676	4.58913	0.355527		4.54579	4.42119	4.72339	4.56346	0.151874		4.79347	4.93137	4.86058	4.86181	0.0689557
IL25	1420740_at	Il25	interleukin 25	5.26994	5.16899	5.5912	5.34337	0.220477		5.36598	5.33591	5.55022	5.41737	0.116026		5.56339	5.48313	5.62612	5.55755	0.0716745		5.33752	5.26049	5.31708	5.30503	0.0399038		5.36735	5.20742	5.26655	5.28044	0.0808644		4.88626	5.31902	5.54465	5.24998	0.334581
IL31	1430001_at	Il31	interleukin 31	2.78417	2.8946	2.69164	2.79014	0.101609		2.8464	2.79654	2.78761	2.81018	0.0316809		2.97991	2.95178	2.79047	2.90739	0.102228		2.87489	2.76266	2.70904	2.7822	0.0846372		2.79797	2.87666	2.78347	2.81937	0.0501434		2.88395	2.53424	2.73616	2.71812	0.175549
IL33	1416200_at	Il33	interleukin 33	4.05019	4.42795	4.45285	4.31033	0.225633		3.82221	4.05019	3.74189	3.87143	0.159932		4.13243	4.06747	4.22447	4.14146	0.0788894		3.86628	4.24547	4.10115	4.07097	0.19139		4.34375	4.58913	3.89049	4.27446	0.354436		3.98023	4.33601	4.2739	4.19671	0.190031
IL34	1431920_a_at	Il34	interleukin 34	5.4864	5.45776	5.52222	5.4888	0.0322961		5.54016	5.49075	5.34513	5.45868	0.101395		5.40443	5.41628	5.49397	5.43823	0.0486367		4.93345	5.32985	5.42121	5.22817	0.259293		5.58575	5.30498	5.65685	5.51586	0.186052		5.30436	5.35314	5.51291	5.39014	0.109091
CSF1	1425154_a_at	Csf1	colony stimulating factor 1 (macrophage)	7.53618	7.25773	7.42689	7.40693	0.140293		7.33582	7.26962	7.21042	7.27195	0.062734		7.56806	7.28741	7.18455	7.34667	0.198503		7.26629	7.06748	7.23028	7.18802	0.105932		7.68469	7.2586	7.35192	7.43174	0.223978		7.50599	7.23639	7.27415	7.33885	0.14598
CSF2	1427429_at	Csf2	colony stimulating factor 2 (granulocyte-macrophage)	6.98752	6.38926	6.1688	6.5152	0.423641		8.80136	8.06987	7.3527	8.07464	0.724341		9.16412	7.89457	7.45967	8.17279	0.885632		7.87262	7.28771	6.5529	7.23774	0.661278		7.42578	7.0091	6.42975	6.95488	0.500226		6.36215	6.60751	5.73432	6.23466	0.450337
CSF3	1419427_at	Csf3	colony stimulating factor 3 (granulocyte)	6.05833	5.76257	5.63144	5.81745	0.218674		5.63102	5.82782	5.64911	5.70265	0.108777		5.76653	5.5562	5.7638	5.69551	0.120654		5.96723	5.53641	5.72013	5.74126	0.216185		5.68714	5.67506	5.85508	5.73909	0.100631		6.07535	5.4678	5.71596	5.75304	0.305468
IFNA1	1450564_x_at	Ifna1	interferon alpha 1	6.18234	5.5839	6.1001	5.95545	0.324387		5.86626	5.89309	6.03006	5.9298	0.0878556		6.44412	5.93711	5.92722	6.10282	0.295621		6.03231	5.83979	5.93124	5.93445	0.0963006		5.88988	5.68114	5.8935	5.82151	0.121573		6.26869	5.71749	5.95639	5.98086	0.276414
IFNA2	1423028_at	Ifna2	interferon alpha 2	5.69834	4.91893	5.27994	5.29907	0.390055		5.59174	5.22977	5.00463	5.27538	0.296204		5.42136	5.11218	5.04665	5.1934	0.200126		5.64403	5.09714	4.9843	5.24182	0.352865		5.76221	5.01339	5.27749	5.35103	0.37979		5.58125	4.98085	5.19028	5.25079	0.304738
IFNA4	1422408_at	Ifna4	interferon alpha 4	5.1399	5.38432	5.34136	5.28853	0.130495		5.24639	5.58976	5.17009	5.33541	0.223551		5.45212	5.19085	5.28102	5.308	0.132708		5.23262	5.19866	5.02293	5.1514	0.112547		5.53047	5.08919	5.4045	5.34139	0.227313		5.66215	5.12943	5.42703	5.4062	0.266972
IFNA5	1450614_x_at	Ifna5	interferon alpha 5	3.97621	4.67158	4.95263	4.53348	0.502646		5.01612	4.59082	4.59016	4.73237	0.24574		5.17514	4.66654	4.74034	4.86067	0.274824		4.52893	4.46814	4.56692	4.52133	0.0498301		4.40399	4.46634	4.72454	4.53162	0.169953		4.80953	4.67387	4.73157	4.73832	0.0680838
IFNA9	1422406_at	Ifna9	interferon alpha 9	5.70525	5.62734	5.75743	5.69667	0.0654642		5.52192	5.5915	5.71171	5.60838	0.0960173		5.8312	5.81412	5.71138	5.78557	0.0648139		5.38421	5.62503	5.65003	5.55309	0.146789		5.33325	5.48524	5.72368	5.51406	0.196804		5.57953	5.75937	6.05278	5.79723	0.238884
IFNAB	1450613_x_at	Ifnab (Ifna11)	interferon alpha B	3.43499	3.14897	3.24683	3.27693	0.145369		3.2628	3.37561	3.20563	3.28134	0.0864955		3.23151	3.42843	3.54729	3.40241	0.159488		3.12697	3.21038	3.32658	3.22131	0.100255		3.30283	3.28569	3.57691	3.38848	0.163412		3.4359	3.27732	3.35788	3.35703	0.0792929
IFNB1	1422305_at	Ifnb1	interferon beta 1, fibroblast	5.08697	5.05367	5.01533	5.05199	0.0358461		4.62202	5.00044	5.20073	4.94106	0.293892		4.93989	5.30793	4.98485	5.07756	0.200772		4.83221	5.21712	5.29187	5.11373	0.246652		4.8823	4.97281	5.08198	4.97903	0.0999855		5.11659	4.54402	5.04343	4.90135	0.311605
IFNG	1425947_at	Ifng	interferon gamma	6.1854	7.29465	6.93125	6.80377	0.565506		10.1729	10.7334	9.11028	10.0055	0.824386		8.77838	9.05561	8.37851	8.7375	0.340397		7.6692	8.32568	7.13773	7.71087	0.595069		7.02603	8.1531	6.74172	7.30695	0.74645		9.72087	10.6625	10.8499	10.4111	0.605071
IFNZ	1427216_at	Ifnz	interferon zeta	8.30361	7.62517	7.99166	7.97348	0.339582		7.61296	6.8544	7.26873	7.24537	0.379819		7.69937	6.99326	7.47731	7.38998	0.361069		7.83394	7.16136	7.55789	7.51773	0.338081		7.71769	7.48146	8.00885	7.736	0.264169		8.10376	7.43334	7.69654	7.74455	0.337781
LIF	1421207_at	Lif	leukemia inhibitory factor	5.69992	6.17378	6.1335	6.0024	0.262728		9.34777	9.3238	9.47741	9.38299	0.082639		8.74285	8.28912	9.16657	8.73285	0.438815		7.53925	7.67291	7.28673	7.49963	0.196112		6.4881	6.45231	6.17906	6.37316	0.169041		6.65714	6.48349	6.90368	6.68144	0.211143
OSM	1438767_at	Osm	oncostatin M	7.77798	7.42395	7.86686	7.6896	0.234308		9.85223	9.31128	10.2689	9.81079	0.48013		9.22377	8.39052	9.45627	9.02352	0.560386		9.0747	8.60558	9.14881	8.94303	0.294576		7.95282	7.79866	7.40671	7.7194	0.281548		9.34786	8.36139	9.44923	9.05283	0.600942
SPP1	1449254_at	Spp1	secreted phosphoprotein 1	7.16085	6.73211	6.62384	6.83893	0.283996		7.77143	7.39038	7.6361	7.5993	0.193169		6.22121	6.5337	5.98338	6.2461	0.276001		7.0041	6.83108	6.58642	6.8072	0.209861		7.41666	7.36386	6.79785	7.19279	0.343043		8.91942	8.83933	8.77573	8.84483	0.0720025
TGFA	1450421_at	Tgfa	transforming growth factor alpha	5.98314	6.01853	6.14046	6.04738	0.0825317		5.72198	6.08176	6.30828	6.03734	0.295664		5.9533	6.01876	6.1957	6.05592	0.125399		6.25712	6.15444	6.09803	6.16986	0.080659		6.06078	6.17611	6.30205	6.17965	0.120674		5.98451	5.99075	6.13612	6.03713	0.0857852
TGFB1	1420653_at	Tgfb1	transforming growth factor, beta 1	9.07569	9.98977	9.75678	9.60741	0.474993		9.38681	10.4519	10.5059	10.1149	0.631098		9.04368	10.0412	10.0364	9.70708	0.574524		9.28551	10.0209	9.94663	9.75102	0.404845		8.88225	9.77612	9.79055	9.48298	0.520292		8.84032	9.78391	9.79521	9.47315	0.548076
TGFB2	1423250_a_at	Tgfb2	transforming growth factor, beta 2	5.46451	4.48243	4.70535	4.88409	0.514867		4.46712	4.34146	4.49909	4.43589	0.0833237		4.85149	4.43491	4.53609	4.6075	0.217273		4.71848	4.41729	4.33797	4.49125	0.200746		4.54825	4.29363	4.57553	4.47247	0.155478		4.60847	4.27379	4.54711	4.47646	0.178173
TGFB3	1417455_at	Tgfb3	transforming growth factor, beta 3	4.96207	4.48573	4.94834	4.79871	0.271136		4.36156	5.71749	6.18743	5.42216	0.948084		6.27165	7.69172	8.91212	7.62517	1.32149		4.54081	5.65866	5.8443	5.34792	0.705119		4.44798	5.18565	5.20614	4.94659	0.431929		6.11982	8.08212	8.09754	7.43316	1.13741
VEGFA	1420909_at	Vegfa	vascular endothelial growth factor A	5.36396	6.18607	6.90182	6.15062	0.769547		7.89879	8.2714	8.70973	8.29331	0.405913		7.69609	7.20786	7.99076	7.63157	0.395419		7.50437	7.5532	8.32301	7.79353	0.459195		7.21156	6.91072	7.33068	7.15099	0.216434		7.40826	7.48052	7.54275	7.47718	0.0673053
VEGFB	1451803_a_at	Vegfb	vascular endothelial growth factor B	7.34297	8.20259	8.03583	7.86046	0.455854		8.27032	8.8081	9.2186	8.76567	0.475559		8.66532	8.70954	9.3289	8.90125	0.371013		8.36862	8.73375	9.02943	8.7106	0.331016		8.04904	8.34152	8.3292	8.23992	0.165424		8.14446	8.41059	8.48753	8.34753	0.180025
VEGFC	1419417_at	Vegfc	vascular endothelial growth factor C	3.10292	3.01216	3.15306	3.08938	0.0714189		3.3559	3.14883	2.91229	3.13901	0.221965		3.26542	3.02637	3.01001	3.1006	0.142974		2.9198	3.14874	3.16484	3.07779	0.137064		3.202	3.05729	3.00884	3.08938	0.100498		2.90666	2.99729	2.93807	2.94734	0.04602
Suppressive Phenotype
CD276	1417599_at	Cd276	CD276 antigen (B7-H3)	5.96863	5.84553	5.96005	5.92474	0.068731		6.18365	5.8101	5.9261	5.97328	0.191189		5.88381	5.9881	6.06335	5.97842	0.0901584		5.69743	5.79184	5.91989	5.80305	0.111656		6.22212	5.79349	5.96448	5.99336	0.215772		6.03746	5.94742	5.7314	5.90543	0.157294
CTLA4	1419334_at	Ctla4	cytotoxic T-lymphocyte-associated protein 4	12.1873	12.1493	12.3341	12.2236	0.0975862		12.9304	12.1171	12.1314	12.393	0.465475		12.363	11.9186	11.9551	12.0789	0.246723		12.2951	12.0937	12.1337	12.1742	0.10666		12.2997	12.0735	12.415	12.2627	0.173714		12.0193	11.9013	12.0093	11.9766	0.0654474
GP49A	1420394_s_at	Gp49a /// Lilrb4	glycoprotein 49 A /// leukocyte immunoglobulin-like receptor, subfamily B, member 4 (ILT3)	8.14382	9.32235	9.79879	9.08832	0.851944		10.85	10.933	9.77688	10.52	0.64487		11.1141	11.1391	11.2248	11.1593	0.0580813		9.44813	9.60066	8.84905	9.29928	0.397301		8.77242	9.3485	9.16102	9.09398	0.293831		10.7646	11.1072	10.5488	10.8069	0.281569
TNFRSF11B	1418309_at	Tnfrsf11b	tumor necrosis factor receptor superfamily, member 11b (osteoprotegerin)	4.65024	5.00327	5.03034	4.89462	0.212067		5.28645	5.13846	5.14079	5.18857	0.0847769		4.74769	5.20017	5.12858	5.02548	0.243221		4.51007	5.04051	5.01738	4.85599	0.299794		5.27031	4.97418	4.80614	5.01688	0.235009		4.89348	4.97122	5.10684	4.99051	0.107984
VTCN1	1458070_at	Vtcn1	V-set domain containing T cell activation inhibitor 1 (B7-H4)	5.05063	4.09551	4.24391	4.46335	0.513984		4.30828	4.11579	4.42205	4.28204	0.154807		4.69	4.31035	4.56756	4.52264	0.193772		4.26447	4.01074	4.09073	4.12198	0.129724		4.71453	4.1171	4.11939	4.31701	0.344265		4.4865	4.29517	4.22689	4.33619	0.134578
IL10	1450330_at	Il10	interleukin 10	3.87155	3.97831	3.75262	3.86749	0.112902		4.21175	5.07149	4.77982	4.68768	0.437211		4.36036	4.47693	4.53876	4.45868	0.0905896		3.85914	3.9639	3.78767	3.87024	0.0886349		4.52847	3.78032	3.85914	4.05598	0.411086		8.93351	10.2767	10.8138	10.008	0.968506
TGFB1	1420653_at	Tgfb1	transforming growth factor, beta 1	9.07569	9.98977	9.75678	9.60741	0.474993		9.38681	10.4519	10.5059	10.1149	0.631098		9.04368	10.0412	10.0364	9.70708	0.574524		9.28551	10.0209	9.94663	9.75102	0.404845		8.88225	9.77612	9.79055	9.48298	0.520292		8.84032	9.78391	9.79521	9.47315	0.548076
TGFB2	1423250_a_at	Tgfb2	transforming growth factor, beta 2	5.46451	4.48243	4.70535	4.88409	0.514867		4.46712	4.34146	4.49909	4.43589	0.0833237		4.85149	4.43491	4.53609	4.6075	0.217273		4.71848	4.41729	4.33797	4.49125	0.200746		4.54825	4.29363	4.57553	4.47247	0.155478		4.60847	4.27379	4.54711	4.47646	0.178173
TGFB3	1417455_at	Tgfb3	transforming growth factor, beta 3	4.96207	4.48573	4.94834	4.79871	0.271136		4.36156	5.71749	6.18743	5.42216	0.948084		6.27165	7.69172	8.91212	7.62517	1.32149		4.54081	5.65866	5.8443	5.34792	0.705119		4.44798	5.18565	5.20614	4.94659	0.431929		6.11982	8.08212	8.09754	7.43316	1.13741
ITGAE	1449216_at	Itgae	integrin alpha E, epithelial-associated (CD103)	9.98571	9.9503	11.5178	10.4846	0.894962		6.25695	6.2419	6.17835	6.22573	0.0417209		7.79656	7.64136	7.61252	7.68348	0.0989845		6.9625	7.23184	7.94542	7.37992	0.507919		7.28835	9.02091	10.9951	9.10145	1.85468		6.1567	6.46482	6.36315	6.32822	0.157003
FOXP3	1420765_a_at	Foxp3	forkhead box P3	4.01018	3.95329	3.99139	3.98495	0.0289829		4.24028	4.0591	4.06544	4.12161	0.102823		3.90354	3.96111	3.86176	3.9088	0.049884		3.87958	3.81645	3.94359	3.87987	0.0635685		3.93116	3.74301	3.94868	3.87428	0.114025		3.82253	4.06391	3.9231	3.93652	0.121248
IKZF2	1437542_at	Ikzf2	IKAROS family zinc finger 2	10.353	10.8498	11.4221	10.875	0.534998		7.94518	7.62807	8.59183	8.05503	0.491182		7.03502	7.12947	7.01553	7.06001	0.0609424		8.90985	8.8956	9.4234	9.07628	0.300696		8.96985	10.5039	11.1646	10.2128	1.12598		8.37919	8.31911	8.70363	8.46731	0.206851
CD274	1419714_at	Cd274 (PDCD1LG1)	CD274 antigen (PDL1)	7.69594	8.70802	9.044	8.48265	0.701717		7.81696	8.06977	7.8926	7.92644	0.12976		7.94698	8.5419	7.95898	8.14929	0.340067		8.0188	8.73803	8.15001	8.30228	0.383028		7.829	9.0386	8.68516	8.51759	0.621965		7.62517	8.38518	8.50067	8.17034	0.475649
PDCD1LG2	1450290_at	Pdcd1lg2	programmed cell death 1 ligand 2 (PDL2)	7.96901	8.16877	7.73649	7.95809	0.216345		8.87186	8.72387	8.27967	8.62513	0.308192		8.36912	8.27474	8.07349	8.23912	0.150997		8.20261	8.23988	7.78139	8.07463	0.254637		7.95588	8.25463	7.38531	7.86527	0.441685		8.21722	8.48756	8.29803	8.33427	0.138767
TNFSF10	1439680_at	Tnfsf10	tumor necrosis factor (ligand) superfamily, member 10	7.26405	7.6939	8.07433	7.67743	0.405395		6.97074	7.21097	7.46583	7.21585	0.247581		7.80261	7.96144	7.78549	7.84985	0.0970216		7.50628	7.55831	7.92313	7.66257	0.227141		7.63822	7.88361	8.29443	7.93875	0.331563		8.51936	8.65019	9.20598	8.79184	0.364567
FASL	1449235_at	Fasl (Tnfsf6)	Fas ligand (TNF superfamily, member 6)	7.9973	7.23579	7.45366	7.56225	0.392198		9.49432	8.56053	8.95074	9.00186	0.468989		9.2571	8.49617	9.2196	8.99096	0.428907		8.65737	8.29932	8.60653	8.52107	0.19372		8.35069	7.90209	7.62101	7.95793	0.368031		8.52427	8.68137	9.15605	8.78723	0.328923
LGALS9	1421217_a_at	Lgals9	lectin, galactose binding, soluble 9	11.1974	11.1204	11.2484	11.1887	0.0644107		10.1357	10.0519	9.88757	10.0251	0.126241		10.8125	10.7988	10.7087	10.7733	0.0564259		10.7467	10.6506	10.8577	10.7517	0.103665		10.8433	10.8497	11.2238	10.9723	0.217837		10.5996	10.5796	10.6479	10.609	0.0351345
Co-Stimulating Ligands
CD40	1449473_s_at	Cd40 (Tnfrsf5)	CD40 antigen	6.60793	6.28514	6.62464	6.5059	0.191368		6.40717	6.11057	6.3164	6.27805	0.151978		6.27521	6.26046	6.13553	6.22373	0.0767425		6.29538	6.28635	6.11853	6.23342	0.099604		6.47203	6.25797	6.34231	6.35744	0.107831		6.4866	6.13147	6.18074	6.26627	0.192397
CD70	1449926_at	Cd70 (Tnfsf7)	CD70 antigen	4.94465	4.81644	4.5985	4.78653	0.175002		4.81532	4.4672	4.69276	4.65843	0.176586		4.4792	4.61805	4.51978	4.53901	0.0713948		4.37131	4.71409	4.69461	4.59333	0.192528		4.77345	4.50525	4.38369	4.55413	0.199425		4.65908	4.43714	4.44699	4.5144	0.125387
CD80	1427717_at	Cd80	CD80 antigen	5.39277	6.65627	6.64738	6.23214	0.726928		6.69446	7.37662	7.96828	7.34645	0.637448		5.49616	5.51842	5.637	5.55053	0.075709		5.70195	6.99491	6.94625	6.5477	0.732851		6.03572	6.52056	6.83666	6.46431	0.40342		6.0016	6.94472	6.91815	6.62149	0.537005
CD86	1420404_at	Cd86	CD86 antigen	5.91093	6.80287	7.2562	6.65667	0.684452		4.99668	5.35426	5.21441	5.18845	0.180197		5.71453	5.51636	5.08328	5.43806	0.322827		5.82924	5.92439	6.33225	6.02863	0.267214		5.88205	6.83722	6.82028	6.51318	0.546644		5.33088	5.84061	6.05096	5.74082	0.370265
ICAM1	1424067_at	Icam1	intercellular adhesion molecule 1	8.59364	9.23794	9.40948	9.08035	0.430143		8.53874	9.14837	8.74351	8.81021	0.31024		8.45797	9.18272	8.89701	8.8459	0.365068		8.56466	9.19226	8.97049	8.90914	0.318264		8.43468	9.18132	9.20554	8.94051	0.438231		9.34759	9.74289	9.62292	9.57113	0.202673
ICAM2	1448862_at	Icam2	intercellular adhesion molecule 2	10.1788	10.1366	10.1629	10.1594	0.0213253		9.51887	9.03724	8.15163	8.90258	0.693497		9.50179	8.91235	8.54791	8.98735	0.481344		10.0795	9.56669	9.46544	9.70387	0.329196		10.1752	9.85983	9.97022	10.0018	0.160056		9.64773	8.9552	9.10858	9.23717	0.363733
TNFSF4	1421744_at	Tnfsf4	tumor necrosis factor (ligand) superfamily, member 4	7.15073	7.50987	6.67831	7.11297	0.417065		6.64541	5.87012	5.72293	6.07949	0.495598		6.99718	6.59722	6.10036	6.56492	0.44928		7.06539	6.35469	5.9743	6.46479	0.553818		7.24764	7.20218	6.57257	7.00746	0.377312		6.75639	6.59714	6.09322	6.48225	0.34619
TNFSF8	1450272_at	Tnfsf8	tumor necrosis factor (ligand) superfamily, member 8	8.55458	6.92372	7.09867	7.52566	0.895356		8.36022	6.82992	7.04302	7.41105	0.828877		8.29386	6.84021	6.84312	7.32573	0.838423		8.89556	7.03734	7.16156	7.69815	1.03884		8.92738	7.0773	7.22542	7.74337	1.02806		7.08704	6.2832	6.17626	6.5155	0.497848
TNFSF9	1422924_at	Tnfsf9	tumor necrosis factor (ligand) superfamily, member 9	7.30605	6.19031	6.3	6.59879	0.614958		7.51745	6.43011	8.07292	7.34016	0.835634		7.42986	6.10877	7.10264	6.88042	0.688007		8.14399	6.16703	7.3944	7.23514	0.998054		7.90675	6.32228	6.51928	6.9161	0.863558		8.6503	7.0107	7.89612	7.85237	0.820673
TNFSF14	1450298_at	Tnfsf14	tumor necrosis factor (ligand) superfamily, member 14	6.58545	7.36342	7.09437	7.01441	0.395103		6.30675	7.28892	7.59027	7.06198	0.671181		6.66365	7.51908	8.03925	7.40733	0.694575		6.66911	7.46617	7.33212	7.1558	0.426783		6.28745	7.37046	7.18769	6.94853	0.579767		6.10601	6.81518	6.56752	6.49624	0.359921
TNFSF11	1419083_at	Tnfsf11	tumor necrosis factor (ligand) superfamily, member 11	8.48615	8.17358	7.6703	8.11001	0.41162		8.38234	8.6697	8.59684	8.54963	0.149381		8.78082	8.48512	8.05208	8.43934	0.366524		8.57555	8.31885	8.1756	8.35667	0.202638		8.93365	8.35303	7.89116	8.39261	0.52237		5.88452	6.09508	5.59642	5.85868	0.250333
TNFSF12	1452440_at	Tnfsf12	cDNA sequence BC096441 /// tumor necrosis factor (ligand) superfamily, member 12	5.32461	5.54664	5.64595	5.50574	0.164529		5.48543	5.58421	5.65306	5.57423	0.0842596		5.52333	5.60083	5.71637	5.61351	0.0971417		5.46323	5.3725	5.34884	5.39486	0.0603836		5.71404	5.62951	5.89099	5.74485	0.133437		5.55292	5.50288	5.64663	5.56748	0.0729736
TNFSF13B	1458047_at	Tnfsf13b	tumor necrosis factor (ligand) superfamily, member 13b	3.83481	3.38241	3.4691	3.56211	0.240115		3.62137	3.53484	3.2641	3.47344	0.186385		4.43218	4.03659	4.25913	4.24263	0.19831		3.16759	3.42379	3.77849	3.45662	0.306771		3.51312	3.46183	3.63069	3.53521	0.0865677		3.44694	3.63307	3.53764	3.53921	0.0930735
IFNG	1425947_at	Ifng	interferon gamma	6.1854	7.29465	6.93125	6.80377	0.565506		10.1729	10.7334	9.11028	10.0055	0.824386		8.77838	9.05561	8.37851	8.7375	0.340397		7.6692	8.32568	7.13773	7.71087	0.595069		7.02603	8.1531	6.74172	7.30695	0.74645		9.72087	10.6625	10.8499	10.4111	0.605071
NK-Like
KLRC1	1425005_at	Klrc1	killer cell lectin-like receptor subfamily C, member 1	9.85681	8.99997	8.79545	9.21741	0.563101		9.56456	8.24505	8.47844	8.76268	0.704181		7.58198	6.73615	5.19813	6.50542	1.20856		9.77697	8.82485	8.32032	8.97405	0.739694		10.1916	9.29837	9.12599	9.53866	0.572011		11.0933	10.5224	10.48	10.6986	0.342535
KLRK1	1450495_a_at	Klrk1	killer cell lectin-like receptor subfamily K, member 1	12.3261	12.1877	12.0838	12.1992	0.121526		11.7465	10.493	10.6995	10.9797	0.672108		10.1181	9.29848	8.15402	9.19019	0.986489		11.7537	11.3876	10.9292	11.3569	0.413103		12.0476	11.9552	12.035	12.0126	0.0501431		12.1533	11.9233	11.7889	11.9552	0.184302
KLRD1	1460245_at	Klrd1	killer cell lectin-like receptor, subfamily D, member 1	13.4717	13.4035	13.6882	13.5211	0.14867		11.3981	10.3038	10.7465	10.8162	0.550469		11.0059	10.4876	9.64545	10.3797	0.686629		12.6701	12.398	12.5597	12.5426	0.136844		13.0243	13.1749	13.6323	13.2772	0.316594		12.9775	12.946	13.0722	12.9986	0.0656982
CCL3	1419561_at	Ccl3	chemokine (C-C motif) ligand 3	8.45976	7.69878	8.72086	8.29313	0.531025		10.5136	8.68794	7.56084	8.9208	1.4901		7.5045	6.45172	5.77118	6.5758	0.873297		10.0625	8.14288	8.12158	8.77566	1.11449		9.76683	8.2711	8.60979	8.88257	0.784289		11.4691	10.9968	11.149	11.205	0.241064
CCL4	1421578_at	Ccl4	chemokine (C-C motif) ligand 4	9.41846	8.15064	8.98753	8.85221	0.644652		10.2094	8.80237	8.22078	9.07751	1.02246		8.65518	7.89772	7.65533	8.06941	0.521571		9.92959	8.62258	8.45034	9.00084	0.808922		9.68576	8.58146	8.92741	9.06488	0.56484		12.3946	12.4107	12.4732	12.4261	0.0415539
CCL9	1448898_at	Ccl9	chemokine (C-C motif) ligand 9	5.32178	6.88813	7.43332	6.54774	1.09615		4.79043	5.23483	4.30794	4.77773	0.463579		4.34182	5.15052	5.61576	5.03603	0.644637		4.93515	5.84604	5.72726	5.50282	0.495187		5.30201	6.24076	6.49001	6.01093	0.626464		7.97176	9.30742	7.31568	8.19829	1.01501
ESM1	1449280_at	Esm1	endothelial cell-specific molecule 1	3.22167	2.96272	3.44478	3.20972	0.24125		3.96328	3.29172	3.88434	3.71311	0.367065		3.48897	3.11907	2.89	3.16601	0.302229		3.15891	3.0457	3.18488	3.12983	0.074009		3.4065	2.98577	2.96603	3.11943	0.248801		4.00104	4.39719	5.5998	4.66601	0.832589
IFITM1	1424254_at	Ifitm1	interferon induced transmembrane protein 1	8.8933	10.6075	8.42283	9.30788	1.14983		9.65816	9.18641	9.55282	9.4658	0.247627		6.8435	8.69827	6.79338	7.44505	1.08561		8.68353	9.27657	8.90782	8.95597	0.299437		8.90337	9.90114	7.96253	8.92235	0.969444		12.4605	12.5696	13.0954	12.7085	0.339478
RUNX2	1424704_at	Runx2	runt related transcription factor 2	9.2371	9.3027	8.75933	9.09971	0.296593		9.16335	9.65469	9.19424	9.33743	0.275191		8.85889	8.98442	8.55797	8.80043	0.219153		9.67469	9.79601	9.17722	9.54931	0.327899		9.16773	9.6774	9.05765	9.30093	0.330649		10.4743	11.1031	10.9567	10.8447	0.329061
KLRB1C	1449570_at	Klrb1c	killer cell lectin-like receptor subfamily B member 1C	5.97292	5.42604	5.54749	5.64882	0.287174		5.69517	5.67982	5.62183	5.66561	0.0386815		5.40381	5.45959	5.25103	5.37148	0.107974		5.66107	5.33079	5.38736	5.45974	0.176633		5.66555	5.65632	5.81726	5.71304	0.0903701		5.73189	5.40907	5.57333	5.57143	0.16142
NCAM1	1426864_a_at	Ncam1	neural cell adhesion molecule 1	6.01755	5.29312	5.73938	5.68335	0.365454		5.86948	5.72815	5.67788	5.7585	0.09934		5.83728	5.71512	5.37913	5.64384	0.237242		5.48131	5.01603	5.23391	5.24375	0.232793		5.9967	5.44409	5.6483	5.69636	0.279422		5.94604	5.22844	5.88381	5.6861	0.397564
Co-Stimulatory Receptors
CD2	1418770_at	Cd2	CD2 antigen	11.7809	11.7429	12.1373	11.887	0.217554		12.4132	11.9987	11.9496	12.1205	0.254696		11.3188	10.8838	10.9672	11.0566	0.230871		11.9022	11.6221	11.7539	11.7594	0.140145		11.5148	11.626	12.0233	11.7214	0.267338		12.012	11.6979	11.8874	11.8658	0.158187
CD3D	1422828_at	Cd3d	CD3 antigen, delta polypeptide	14.0894	13.9429	14.0727	14.035	0.0802219		13.5023	13.1956	13.3883	13.362	0.155009		13.8294	13.5905	13.7154	13.7118	0.119511		13.8468	13.6785	13.8408	13.7887	0.0954774		13.9525	13.8955	14.005	13.951	0.0547849		13.9051	13.8201	13.9604	13.8952	0.070678
CD3E	1422105_at	Cd3e	CD3 antigen, epsilon polypeptide	12.0955	12.2362	12.3326	12.2214	0.119253		10.8164	11.1505	11.4299	11.1323	0.307115		11.406	11.7476	11.9249	11.6928	0.263742		11.7197	11.8478	12.0946	11.8874	0.190552		11.4503	12.1126	12.3922	11.985	0.483703		11.5008	12.0965	12.3064	11.9679	0.417912
CD3G	1419178_at	Cd3g	CD3 antigen, gamma polypeptide	13.2445	13.1097	13.3012	13.2184	0.0983451		12.5401	11.9455	12.3288	12.2715	0.301418		12.9365	12.6327	12.8206	12.7966	0.153277		13.0293	12.8361	13.0611	12.9755	0.121755		13.0536	13.0865	13.2486	13.1296	0.104422		13.059	12.9595	13.2136	13.0774	0.128049
CD4	1419696_at	Cd4	CD4 antigen	6.42181	6.39319	6.43489	6.41663	0.0213262		6.68269	6.40253	6.57301	6.55274	0.141172		6.54269	6.48979	6.32934	6.45394	0.111102		6.52138	6.09561	6.27594	6.29765	0.213713		6.42996	6.19837	6.2203	6.28288	0.127844		6.5868	6.30404	6.24555	6.3788	0.182493
CD8A	1444078_at	Cd8a	CD8 antigen, alpha chain	11.357	11.4784	12.2369	11.6908	0.476839		10.3862	10.5886	11.1187	10.6979	0.378265		11.6356	11.6743	12.3123	11.874	0.38004		11.0576	11.269	11.8	11.3755	0.382539		10.9009	11.4045	12.0814	11.4623	0.59236		10.6584	11.0216	11.6065	11.0955	0.478356
CD8B1	1426170_a_at	Cd8b1	CD8 antigen, beta chain 1	12.7794	12.3488	12.9857	12.7046	0.324934		11.7321	11.4844	11.6383	11.6183	0.125088		12.5937	12.3171	12.8372	12.5827	0.260206		12.2986	11.9377	12.5097	12.2487	0.289283		12.4298	12.2307	12.9165	12.5257	0.352792		12.0127	11.8665	12.4457	12.1083	0.301225
CD27	1452389_at	Cd27	CD27 antigen	11.5417	11.6179	11.9055	11.6884	0.191877		9.30721	9.66571	9.14203	9.37165	0.267719		10.4066	10.5761	10.3739	10.4522	0.108546		10.7842	11.0264	11.0322	10.9476	0.141561		10.7437	11.467	11.83	11.3469	0.553036		10.6257	10.939	11.0768	10.8805	0.23118
CD28	1437025_at	Cd28	CD28 antigen	11.8592	11.7987	12.3042	11.9874	0.276062		10.8607	11.0431	11.4535	11.1191	0.30359		11.6295	11.6473	12.1546	11.8105	0.298194		11.4569	11.4793	11.7902	11.5755	0.186314		11.519	11.7752	12.3105	11.8682	0.403871		11.5083	11.5454	12.1612	11.7383	0.36669
CD40LG	1422283_at	Cd40lg	CD40 ligand	5.41225	5.17922	5.27667	5.28938	0.117035		5.36587	5.57079	5.39969	5.44545	0.109854		5.3327	5.50146	5.377	5.40372	0.0874961		5.58016	5.4332	5.46822	5.49386	0.0767637		5.46529	5.20259	5.43224	5.3667	0.143088		5.46357	5.46511	5.38081	5.4365	0.0482291
ICOS	1436598_at	Icos	inducible T-cell co-stimulator	11.3503	11.1612	11.2327	11.2481	0.0954555		12.0982	11.3766	11.6469	11.7072	0.364593		10.9723	10.5741	10.5547	10.7004	0.235692		11.3443	11.0674	11.0838	11.1652	0.155368		11.3776	11.0834	11.083	11.1813	0.169984		11.7884	11.7733	12.1073	11.8897	0.188618
ICOSL	1419212_at	Icosl	icos ligand	6.55716	6.03538	6.18598	6.25951	0.268551		6.64707	6.37406	6.60569	6.54227	0.147141		7.04171	7.03146	7.11806	7.06374	0.0473178		6.39513	6.14596	5.98909	6.17673	0.204762		6.22103	5.82174	6.16444	6.06907	0.216055		6.40348	6.10359	6.43927	6.31545	0.184344
ITGAL	1435560_at	Itgal	integrin alpha L	12.5555	12.7365	12.9057	12.7325	0.175168		11.7349	12.2292	12.3625	12.1089	0.330648		12.0306	12.5068	12.469	12.3355	0.26467		12.2573	12.3867	12.4804	12.3748	0.112042		12.2157	12.7159	12.8528	12.5948	0.335344		12.6361	12.7011	12.8902	12.7425	0.132027
ITGB2	1450678_at	Itgb2	integrin beta 2 (CD18 = LFA1)	12.3494	12.4705	12.6252	12.4817	0.138224		11.4341	12.0283	12.2678	11.9101	0.429275		11.8827	12.1893	12.3071	12.1264	0.219104		12.0134	12.202	12.3764	12.1973	0.181546		12.0639	12.3912	12.6139	12.3563	0.276689		12.4311	12.8852	12.9948	12.7704	0.298895
TIMD4	1455318_at	Timd4	T-cell immunoglobulin and mucin domain containing 4	4.18145	3.84234	3.88597	3.96992	0.184488		3.86723	3.8713	3.89167	3.87673	0.0130931		4.12735	4.05928	3.90205	4.02956	0.115554		3.79117	3.65525	3.48667	3.64436	0.152542		3.76591	3.55925	4.00789	3.77768	0.224553		4.1331	4.03314	3.91867	4.0283	0.107295
TNFRSF1B	1418099_at	Tnfrsf1b	tumor necrosis factor receptor superfamily, member 1b	8.76642	9.26128	9.21913	9.08228	0.274346		8.80186	8.95133	9.12052	8.9579	0.159432		8.72332	9.10294	9.13448	8.98691	0.228825		8.73148	9.07798	9.16954	8.993	0.231061		8.29622	9.22252	9.10688	8.87521	0.504737		8.99231	9.4527	9.57637	9.34046	0.30778
TNFRSF4	1420351_at	Tnfrsf4	tumor necrosis factor receptor superfamily, member 4	10.2529	10.4775	9.89846	10.2096	0.29195		12.61	12.5516	12.7817	12.6478	0.119635		12.3572	12.2189	12.5939	12.39	0.189645		11.2953	11.7551	11.5677	11.5394	0.23118		10.7678	10.6349	9.7504	10.3844	0.553042		11.4857	11.6907	11.3389	11.5051	0.176741
TNFRSF9	1428034_a_at	Tnfrsf9	tumor necrosis factor receptor superfamily, member 9	8.9518	10.2346	9.736	9.64079	0.646667		11.6744	12.2633	12.1869	12.0416	0.320218		10.7596	11.4833	11.5488	11.2639	0.437989		10.0821	11.5547	11.1257	10.9208	0.757383		9.22579	10.5101	9.73194	9.8226	0.646915		10.7076	11.8667	11.5493	11.3745	0.598968
TNFRSF11A	1419214_at	Tnfrsf11a	tumor necrosis factor receptor superfamily, member 11a	5.87497	5.60647	5.31826	5.5999	0.278417		5.81865	5.18055	5.40052	5.46657	0.324139		5.36433	5.38778	5.44753	5.39988	0.042902		5.45023	5.27161	5.23618	5.31934	0.11473		5.67419	5.26669	5.5345	5.49179	0.207081		5.42709	5.24736	5.31728	5.33058	0.0906025
TNFRSF12A	1418571_at	Tnfrsf12a	tumor necrosis factor receptor superfamily, member 12a	6.73981	6.94781	7.08462	6.92408	0.173624		6.8876	7.19141	7.22743	7.10215	0.186672		6.79495	6.8834	6.84571	6.84135	0.0443845		6.76284	6.84503	6.73109	6.77966	0.0588026		6.91913	7.00439	6.8783	6.93394	0.0643336		7.05474	6.91428	6.85695	6.94199	0.101768
TNFRSF13B	1423182_at	Tnfrsf13b	tumor necrosis factor receptor superfamily, member 13b	8.94683	9.25047	9.87111	9.35614	0.471115		9.97376	10.021	10.2378	10.0775	0.140771		8.75409	8.60604	9.11638	8.82551	0.262558		9.04562	9.41588	9.66935	9.37695	0.313681		8.61311	9.22584	9.65553	9.16482	0.523881		8.0005	8.59577	8.92546	8.50724	0.468795
TNFRSF13C	1419307_at	Tnfrsf13c	tumor necrosis factor receptor superfamily, member 13c	6.2848	7.00092	7.04132	6.77568	0.425594		6.58832	6.84106	7.07343	6.83427	0.242624		6.80034	6.78044	6.81517	6.79865	0.017426		6.90317	7.09649	7.2655	7.08839	0.1813		6.80608	6.92134	7.04842	6.92528	0.12122		6.78039	6.80569	6.81736	6.80115	0.0189022
TNFRSF14	1452425_at	Tnfrsf14	tumor necrosis factor receptor superfamily, member 14 (herpesvirus entry mediator)	6.12761	6.11619	6.38569	6.20983	0.152406		5.14285	5.29229	5.54638	5.32717	0.204009		5.42435	5.7415	5.76459	5.64348	0.190124		5.67868	5.78883	6.13401	5.86717	0.237562		5.56012	6.04458	6.28133	5.96201	0.367628		5.17631	5.94182	6.24499	5.78771	0.550758
TNFRSF17	1420782_at	Tnfrsf17	tumor necrosis factor receptor superfamily, member 17	4.76284	4.28235	4.51551	4.52023	0.240278		3.95921	4.33383	4.27014	4.18773	0.200446		4.36035	4.01731	4.24371	4.20712	0.174423		4.24028	3.81682	4.18219	4.07976	0.22956		4.62783	4.14157	4.40512	4.39151	0.243413		4.41375	4.1924	4.64504	4.41706	0.226341
TNFRSF18	1422303_a_at	Tnfrsf18	tumor necrosis factor receptor superfamily, member 18	11.6652	11.6404	11.5866	11.6307	0.0401701		13.0779	13.0174	13.1883	13.0945	0.0866897		13.0735	12.8375	13.2508	13.0539	0.207345		12.2835	12.5945	12.6205	12.4995	0.18756		11.819	11.8094	11.6244	11.7509	0.109664		12.2137	12.3846	12.2225	12.2736	0.0961997
TNFRSF19	1415921_a_at	Tnfrsf19	tumor necrosis factor receptor superfamily, member 19	4.86943	4.30513	4.45775	4.5441	0.291892		4.41847	4.55726	4.57853	4.51809	0.0869237		4.69958	4.35644	4.37746	4.47783	0.192334		4.46445	4.25666	4.40192	4.37435	0.106604		4.55638	4.2821	4.38583	4.4081	0.138488		4.73282	4.35018	4.40479	4.49593	0.206963
Co-Repressive Receptors
BTLA	1455656_at	Btla	B and T lymphocyte associated	11.0414	10.4648	10.5636	10.69	0.308339		10.8244	9.37153	9.23229	9.80941	0.881771		9.39578	8.19886	8.03097	8.54187	0.744258		11.2821	10.2024	10.0478	10.5108	0.672463		11.2849	10.394	10.4255	10.7015	0.505522		11.3967	10.2088	10.2436	10.6163	0.675994
CD160	1420066_s_at	Cd160	CD160 antigen	10.3541	10.6424	10.7337	10.5767	0.198151		8.92226	8.85736	8.64974	8.80979	0.14235		9.71128	9.62115	9.16424	9.49889	0.293299		9.97255	10.01	10.0808	10.0211	0.0549768		10.4116	10.5816	10.5795	10.5242	0.097546		10.3579	10.0603	10.2914	10.2365	0.15619
NGFR	1454903_at	Ngfr (Tnfrsf16)	nerve growth factor receptor (TNFR superfamily, member 16)	5.43738	5.07668	5.19607	5.23671	0.183751		5.36693	5.51614	5.18252	5.3552	0.167119		5.08759	5.35117	5.42048	5.28641	0.175638		5.20354	5.40362	5.13964	5.24894	0.13772		5.33772	5.4135	5.4619	5.40437	0.0625897		5.21008	5.45131	5.45758	5.37299	0.141121
FAS	1460251_at	Fas (Tnfrsf6)	Fas (TNF receptor superfamily member 6)	8.84689	8.70346	9.00937	8.85324	0.153053		8.24954	7.21848	7.8527	7.77357	0.520065		8.5005	8.00398	8.26141	8.2553	0.248315		8.65311	8.49949	8.89563	8.68274	0.199725		8.85675	8.6592	9.00304	8.83966	0.172553		9.63312	9.54623	9.75718	9.64551	0.10602
TNFRSF1A	1417291_at	Tnfrsf1a	tumor necrosis factor receptor superfamily, member 1a	9.21339	8.87512	9.5184	9.2023	0.321782		8.76564	8.47831	8.91034	8.7181	0.219902		8.74338	8.74202	9.36364	8.94968	0.358504		8.94848	8.6744	9.2958	8.97289	0.311423		8.90492	8.8698	9.51416	9.09629	0.362309		9.34821	9.29842	9.65857	9.43507	0.195156
PDCD1	1449835_at	Pdcd1	programmed cell death 1 (PD-1)	9.18713	8.52848	8.57867	8.76476	0.366644		8.96637	8.25814	7.97736	8.40062	0.50967		8.39489	8.05886	7.74733	8.06703	0.323855		8.98621	8.57233	8.48432	8.68095	0.267997		8.85009	8.68665	8.56853	8.70176	0.14139		9.67554	9.59519	9.72276	9.6645	0.0645002
KLRG1	1420788_at	killer cell lectin-like receptor subfamily G, member 1		5.45521	5.83186	5.96671	5.75126	0.265105		5.38487	5.47445	5.69087	5.51673	0.157322		6.06455	5.6426	5.40411	5.70375	0.33444		5.41061	5.5899	5.6057	5.5354	0.108363		6.18971	5.61234	5.72289	5.84165	0.306456		6.22707	5.63662	5.81508	5.89292	0.302822
TGFBR1	1420895_at	Tgfbr1	transforming growth factor, beta receptor I	8.10004	8.74146	9.12439	8.65529	0.517583		8.66767	9.05211	9.16647	8.96208	0.261302		9.39732	9.55714	9.64687	9.53378	0.126406		8.60456	8.72113	8.99955	8.77508	0.202945		8.45668	8.74786	9.08511	8.76322	0.314499		8.65175	8.75226	9.01517	8.80639	0.187658
TGFBR2	1426397_at	Tgfbr2	transforming growth factor, beta receptor II	11.2379	11.4057	11.7419	11.4618	0.256633		9.40643	10.0331	10.3153	9.91829	0.4652		10.1983	10.6471	10.8555	10.567	0.335821		10.6005	10.7338	11.0469	10.7937	0.229152		10.5014	11.2871	11.7694	11.1859	0.640015		10.2626	10.6405	11.0592	10.6541	0.398489
TGFBR3	1433795_at	Tgfbr3	transforming growth factor, beta receptor III	7.95862	8.63665	8.81126	8.46884	0.450409		8.35727	8.74228	9.10419	8.73458	0.373518		8.28086	8.71877	9.40145	8.80036	0.564735		8.13313	8.55664	9.22814	8.6393	0.552167		7.6086	8.46142	8.94388	8.33796	0.676146		7.47745	8.30774	8.67012	8.15177	0.61144
HAVCR2	1451584_at	Havcr2 (TIM3)	hepatitis A virus cellular receptor 2 (Tim3)	4.39932	4.9983	4.54267	4.64676	0.312767		5.65764	6.18476	5.14554	5.66264	0.519627		6.56405	6.74277	6.35921	6.55534	0.191931		4.83299	5.45015	4.89176	5.0583	0.340626		5.40722	5.49941	4.29861	5.06841	0.668259		8.12965	8.92284	8.8601	8.63753	0.440952
Pro Th1/Tc1
CCR1	1419609_at	Ccr1	chemokine (C-C motif) receptor 1	5.2564	5.93615	6.78485	5.99247	0.765781		5.43915	5.10528	4.93396	5.15946	0.256919		5.35598	4.88431	5.08605	5.10878	0.236654		4.59155	5.25345	5.09625	4.98042	0.345817		4.69593	5.69101	5.99854	5.46183	0.680878		6.54381	6.41462	7.07359	6.67734	0.349192
CCR5	1422259_a_at	Ccr5	chemokine (C-C motif) receptor 5	4.75945	4.28986	4.63029	4.55987	0.24259		4.60153	4.71927	4.48432	4.60171	0.117476		3.81385	4.4435	4.32143	4.19293	0.333914		4.27625	4.76082	4.80992	4.61566	0.294966		5.04683	4.76967	4.61662	4.81104	0.21807		7.01293	8.49695	8.52219	8.01069	0.864179
CCL9	1417936_at	Ccl9	chemokine (C-C motif) ligand 9	6.01664	7.94111	8.42122	7.45966	1.27254		5.60612	6.35414	5.84415	5.93481	0.382161		4.3674	6.22651	6.61823	5.73738	1.20249		6.16402	6.80519	6.5997	6.52297	0.327402		5.91239	7.51697	7.71453	7.04796	0.988382		9.14644	9.89837	8.53362	9.19281	0.683555
CCL11	1417789_at	Ccl11	chemokine (C-C motif) ligand 11	4.60467	4.82405	4.471	4.63324	0.178251		4.81195	4.63881	4.60708	4.68595	0.110266		4.85453	4.70121	4.68687	4.74753	0.092935		4.68706	4.66342	4.61533	4.65527	0.0365505		5.02174	4.63347	4.701	4.7854	0.207441		4.73648	4.30412	4.5641	4.5349	0.217654
CXCR3	1449925_at	Cxcr3	chemokine (C-X-C motif) receptor 3	12.0597	12.0975	12.5556	12.2376	0.276052		10.0478	10.2752	9.67971	10.0009	0.300512		10.543	10.6334	10.0113	10.3959	0.336093		11.4359	11.3908	11.5997	11.4755	0.109932		11.6017	11.9638	12.4266	11.9974	0.413497		10.8717	10.9339	11.3382	11.0479	0.253315
GZMB	1419060_at	Gzmb	granzyme B	12.2578	12.9774	12.5219	12.5857	0.364038		14.8672	14.8384	14.7617	14.8224	0.0545571		14.6964	14.7363	14.6857	14.7061	0.0266804		14.419	14.5543	14.3949	14.4561	0.0858953		13.9985	13.6632	13.0134	13.5584	0.500812		14.9771	14.8945	14.8805	14.9174	0.0522311
IFNG	1425947_at	Ifng	interferon gamma	6.1854	7.29465	6.93125	6.80377	0.565506		10.1729	10.7334	9.11028	10.0055	0.824386		8.77838	9.05561	8.37851	8.7375	0.340397		7.6692	8.32568	7.13773	7.71087	0.595069		7.02603	8.1531	6.74172	7.30695	0.74645		9.72087	10.6625	10.8499	10.4111	0.605071
IFNGR2	1423557_at	Ifngr2	interferon gamma receptor 2	6.46449	7.12222	7.67648	7.08773	0.60673		6.27813	7.14797	7.0897	6.8386	0.486254		7.18027	7.51499	7.66578	7.45368	0.248493		6.39574	7.07812	7.53369	7.00252	0.572729		5.89565	7.04937	7.53205	6.82569	0.840817		5.61205	5.90402	5.83126	5.78244	0.151984
IL1R1	1448950_at	Il1r1	interleukin 1 receptor, type I	6.77223	6.09773	6.44906	6.43967	0.337351		6.69434	6.20251	6.19065	6.3625	0.287445		6.38099	6.12563	6.15111	6.21925	0.140654		6.67545	6.25383	6.18983	6.37304	0.263847		6.51492	6.1537	6.32261	6.33041	0.180734		9.54511	8.99539	8.47028	9.00359	0.53746
IL12A	1425454_a_at	Il12a	interleukin 12a	5.28089	5.17891	5.29187	5.25056	0.0622889		5.45698	4.75671	5.02712	5.08027	0.353148		5.42518	4.92351	5.19262	5.18044	0.251055		5.05217	4.84308	5.02893	4.97473	0.1146		5.00487	4.78044	5.56064	5.11532	0.401659		5.85337	6.27991	6.05319	6.06216	0.213414
IL12B	1419530_at	Il12b	interleukin 12b	4.6734	4.43911	4.4841	4.5322	0.12433		4.44866	4.21418	4.28493	4.31592	0.120275		4.87102	4.43164	4.39676	4.56647	0.264318		4.53497	4.29826	4.19055	4.34126	0.176189		4.62741	4.39924	4.59729	4.54131	0.123954		4.28345	4.20864	4.46221	4.3181	0.130289
IL12RB1	1418166_at	Il12rb1	interleukin 12 receptor, beta 1	7.349	8.12136	8.15114	7.87383	0.454763		9.06587	9.82831	9.57018	9.48812	0.387784		8.88476	9.5177	9.75151	9.38466	0.448429		7.86296	8.79983	8.63138	8.43139	0.499433		7.3751	8.40477	7.98971	7.92319	0.518046		8.47255	9.55663	9.36732	9.13217	0.579034
IL12RB2	1421623_at	Il12rb2	interleukin 12 receptor, beta 2	6.44953	8.27787	8.31039	7.67926	1.06511		7.92897	8.7948	8.93839	8.55406	0.546078		7.898	8.99402	9.24911	8.71371	0.717844		7.46751	8.6984	8.79999	8.32197	0.741723		6.88908	8.34992	8.54682	7.92861	0.905628		8.42911	9.53927	9.7244	9.23093	0.700537
IL18	1417932_at	Il18	interleukin 18	9.04685	9.29437	9.96003	9.43375	0.472279		6.55413	6.42916	6.37866	6.45399	0.090332		6.30736	6.19719	6.06892	6.19116	0.119331		7.86162	7.87754	8.47472	8.07129	0.349471		8.33629	9.18938	9.8192	9.11495	0.744251		10.6125	11.0211	11.5386	11.0574	0.464103
IL18R1	1421628_at	Il18r1	interleukin 18 receptor 1	9.78588	8.66526	8.51936	8.99017	0.692956		9.39729	7.66329	8.01053	8.35704	0.917465		6.79495	6.1741	6.04291	6.33732	0.401711		9.84254	8.51004	8.7677	9.04009	0.706784		9.81515	8.96817	8.70605	9.16312	0.579682		10.4111	10.1102	10.4044	10.3086	0.171809
LTA	1420353_at	Lta (Tnfsf1)	lymphotoxin A	8.34612	8.00841	8.13215	8.16223	0.170851		12.1396	11.9326	11.8602	11.9775	0.145028		7.94228	7.14111	7.10756	7.39698	0.472538		10.452	9.78912	9.65312	9.96474	0.427414		8.51739	8.05459	8.0044	8.19213	0.282806		6.62515	6.31518	6.44162	6.46065	0.155858
LTBR	1416435_at	Ltbr (Tnfrsf3)	lymphotoxin B receptor	6.73075	6.47239	6.65347	6.61887	0.132609		6.55863	6.51558	6.36158	6.47859	0.103601		6.70241	6.40438	6.59631	6.5677	0.15106		6.39653	6.45563	6.15827	6.33681	0.157422		6.89878	6.22192	6.64194	6.58754	0.341692		6.28617	6.54833	6.61695	6.48382	0.174574
PRF1	1451862_a_at	Prf1	perforin 1 (pore forming protein)	8.03542	8.3765	8.05462	8.15551	0.191623		9.76842	9.83884	9.37523	9.66083	0.249827		8.70136	8.95154	8.63143	8.76145	0.168303		8.3108	8.61722	8.07389	8.33397	0.272404		7.78864	8.43025	7.9975	8.07213	0.327252		12.0905	12.4319	12.3478	12.2901	0.177899
STAT1	1450034_at	Stat1	signal transducer and activator of transcription 1	11.2474	12.0265	12.5048	11.9262	0.634684		10.3755	10.5266	10.4059	10.436	0.0799207		10.8531	11.3777	11.2739	11.1682	0.277789		11.2484	11.5528	11.8942	11.5651	0.323072		11.0837	11.9852	12.4101	11.8263	0.677301		10.6988	11.3893	11.5556	11.2146	0.454339
STAT4	1448713_at	Stat4	signal transducer and activator of transcription 4	11.2252	11.7861	11.8981	11.6365	0.360538		11.085	11.0027	10.6866	10.9248	0.210331		12.1298	12.1143	12.0915	12.1119	0.0192497		11.1298	11.4047	11.4595	11.3313	0.176684		11.3062	11.5071	11.8214	11.5449	0.259672		10.8541	11.1561	11.2516	11.0873	0.207521
TBX21	1449361_at	Tbx21	T-box 21	9.28394	9.69155	10.3954	9.79029	0.562254		9.45649	10.1252	10.0142	9.86529	0.35835		9.91862	10.53	10.6697	10.3728	0.399463		9.85486	10.057	10.488	10.1333	0.32339		9.55688	9.9744	10.5602	10.0305	0.503988		10.5227	10.6076	11.0028	10.711	0.256233
Pro Th1 AVG			Pro Th1 AVG	7.70625	8.04377	8.22843	7.99281	0.264796		8.13117	8.17347	7.98167	8.09544	0.100771		7.73331	7.86088	7.84177	7.81199	0.0688033		7.92039	8.09472	8.07606	8.03039	0.095718		7.75777	8.08856	8.17725	8.00786	0.22108		8.72886	9.03184	9.08715	8.94928	0.192887
Pro Th2/Tc2
CCR3	1422957_at	Ccr3	chemokine (C-C motif) receptor 3	3.75868	3.58361	3.51947	3.62059	0.123823		3.9978	3.98561	3.63413	3.87251	0.206537		4.19627	3.46258	3.82074	3.82653	0.36688		3.61137	3.45925	3.4766	3.51574	0.0832692		3.68257	3.63318	3.61483	3.64353	0.0350344		3.82706	4.68687	3.84189	4.11861	0.492187
CCR4	1421655_a_at	Ccr4	chemokine (C-C motif) receptor 4	5.35894	5.08207	5.48166	5.30756	0.204689		6.77823	6.90916	6.99344	6.89361	0.108446		7.10872	6.86745	7.09286	7.02301	0.134953		6.14581	5.83979	5.90784	5.96448	0.160682		5.47947	5.4889	5.44341	5.47059	0.0240113		5.14313	4.95222	5.1234	5.07291	0.104992
CCR8	1422291_at	Ccr8	chemokine (C-C motif) receptor 8	4.98269	5.28612	4.8054	5.02474	0.243105		4.17974	5.26894	4.83717	4.76195	0.548484		5.14118	5.50427	4.8155	5.15365	0.344558		4.59493	4.83279	4.67068	4.69946	0.121514		4.71314	5.24568	4.888	4.94894	0.271452		4.29278	4.50155	4.75961	4.51798	0.233848
GATA3	1448886_at	Gata3	GATA binding protein 3	8.42722	9.77618	9.33471	9.17937	0.687767		7.15833	9.41366	8.97134	8.51444	1.19507		9.44271	10.4907	10.4923	10.1419	0.60552		8.08739	9.20497	8.98277	8.75838	0.591616		7.93709	9.59209	9.4408	8.98999	0.914975		6.93664	8.44565	8.34807	7.91012	0.844467
IL3	1450566_at	Il3	interleukin 3	3.93456	3.96382	4.01055	3.96964	0.0383279		5.47347	5.05982	4.11853	4.88394	0.694381		3.79075	4.34968	3.72839	3.95628	0.342125		3.86873	4.27951	4.00982	4.05268	0.20872		3.92332	4.0361	3.80401	3.92114	0.11606		3.74504	4.17207	3.81075	3.90929	0.229933
IL3RA	1419712_at	Il3ra	interleukin 3 receptor, alpha chain	6.58361	7.52447	7.8574	7.32183	0.660635		6.27467	6.90789	7.19348	6.79201	0.470239		6.09007	7.0682	7.54406	6.90078	0.741313		6.54359	7.26695	7.66134	7.1573	0.566887		6.0838	7.34359	7.78518	7.07086	0.882872		6.22566	7.52889	7.7762	7.17692	0.833043
IL4	1449864_at	Il4	interleukin 4	4.22226	4.35598	4.47716	4.3518	0.1275		5.5257	7.60934	5.90169	6.34558	1.11048		4.77387	5.59453	5.12882	5.16574	0.411576		3.8833	5.3375	4.93189	4.71756	0.750417		3.97718	4.5308	4.46604	4.32467	0.302676		4.39728	4.54842	4.43117	4.45896	0.0793095
IL4RA	1421034_a_at	Il4ra	interleukin 4 receptor, alpha	8.24227	9.26841	10.1607	9.22379	0.959992		8.89091	10.0256	9.83154	9.58267	0.606895		10.8504	11.216	11.8297	11.2987	0.494847		8.76878	9.49464	9.88467	9.3827	0.5663		8.47827	9.23613	10.0844	9.26626	0.803485		9.44656	9.97452	10.439	9.95336	0.496561
IL5	1450550_at	Il5	interleukin 5	4.96913	4.33971	4.53377	4.6142	0.322328		4.66315	4.624	4.71526	4.66747	0.0457819		5.12637	4.50403	4.51684	4.71574	0.355668		4.67731	4.40788	4.55823	4.5478	0.135018		4.95162	4.37462	4.38975	4.572	0.328853		4.79812	4.48633	4.38716	4.5572	0.21445
IL5RA	1421620_at	Il5ra	interleukin 5 receptor, alpha	5.08056	4.81754	4.81364	4.90392	0.152995		5.01487	4.77164	4.61612	4.80088	0.200977		5.22441	4.56045	4.74542	4.84343	0.342659		4.97787	4.49858	4.40192	4.62612	0.308431		5.10607	4.48015	4.66703	4.75108	0.321316		5.71749	4.60829	4.67802	5.00127	0.621244
IL10	1450330_at	Il10	interleukin 10	3.87155	3.97831	3.75262	3.86749	0.112902		4.21175	5.07149	4.77982	4.68768	0.437211		4.36036	4.47693	4.53876	4.45868	0.0905896		3.85914	3.9639	3.78767	3.87024	0.0886349		4.52847	3.78032	3.85914	4.05598	0.411086		8.93351	10.2767	10.8138	10.008	0.968506
IL10RA	1448731_at	Il10ra	interleukin 10 receptor, alpha	6.29212	7.15231	7.69428	7.04623	0.707072		7.11302	7.70348	8.33849	7.71833	0.612868		7.62774	7.74391	8.41712	7.92959	0.426187		7.19246	7.9321	8.47119	7.86525	0.641984		7.11387	7.80375	7.99962	7.63908	0.465266		5.81597	7.2012	7.37381	6.79699	0.853962
IL10RB	1419455_at	Il10rb	interleukin 10 receptor, beta	10.336	10.5823	10.9514	10.6232	0.309754		9.58005	9.84755	9.95934	9.79565	0.194899		9.28076	9.56293	9.50631	9.45	0.149274		10.1378	10.5577	10.6593	10.4516	0.276451		9.88548	10.5664	10.895	10.449	0.514906		9.69443	10.2393	10.3971	10.1103	0.368676
IL13	1420802_at	Il13	interleukin 13	5.40444	5.03423	5.21464	5.21777	0.185122		6.61978	6.29621	5.5316	6.1492	0.558787		5.80408	5.76158	5.05303	5.53956	0.421886		5.63837	5.03845	5.0934	5.25674	0.331642		4.81344	4.82467	5.05513	4.89775	0.136418		5.08576	5.12031	4.51357	4.90655	0.340766
IL24	1426181_a_at	Il24	interleukin 24	4.38013	4.88604	5.05389	4.77335	0.350733		6.97815	8.90082	8.80157	8.22685	1.08254		6.90036	7.02875	8.49405	7.47439	0.885384		4.20465	4.90599	4.65676	4.58913	0.355527		4.54579	4.42119	4.72339	4.56346	0.151874		4.79347	4.93137	4.86058	4.86181	0.0689557
IL25	1420740_at	Il25	interleukin 25	5.26994	5.16899	5.5912	5.34337	0.220477		5.36598	5.33591	5.55022	5.41737	0.116026		5.56339	5.48313	5.62612	5.55755	0.0716745		5.33752	5.26049	5.31708	5.30503	0.0399038		5.36735	5.20742	5.26655	5.28044	0.0808644		4.88626	5.31902	5.54465	5.24998	0.334581
IL31	1430001_at	Il31	interleukin 31	2.78417	2.8946	2.69164	2.79014	0.101609		2.8464	2.79654	2.78761	2.81018	0.0316809		2.97991	2.95178	2.79047	2.90739	0.102228		2.87489	2.76266	2.70904	2.7822	0.0846372		2.79797	2.87666	2.78347	2.81937	0.0501434		2.88395	2.53424	2.73616	2.71812	0.175549
IL31RA	1451535_at	Il31ra	interleukin 31 receptor A	6.40574	5.71988	5.95837	6.02799	0.348195		5.90744	6.33843	5.90838	6.05142	0.24856		6.30459	5.97074	6.22666	6.16733	0.174653		5.73813	5.85895	5.69096	5.76268	0.0866428		6.21805	5.48649	5.97013	5.89156	0.372053		6.10422	5.71543	5.92184	5.91383	0.19452
MAF	1456060_at	Maf	avian musculoaponeurotic fibrosarcoma (v-maf) AS42 oncogene homolog	8.00492	6.95634	6.50057	7.15394	0.771395		7.48313	7.58429	7.00624	7.35789	0.308704		7.82058	7.43697	7.79678	7.68478	0.214936		7.86657	6.76375	6.11856	6.91629	0.883933		7.21762	6.98978	6.25128	6.81956	0.505162		7.27417	6.96695	6.75166	6.99759	0.262598
STAT6	1426353_at	Stat6	signal transducer and activator of transcription 6	10.7766	11.2497	11.272	11.0994	0.27984		10.5542	11.0448	11.0833	10.8941	0.294952		10.6887	11.1099	11.2201	11.0062	0.280469		10.8473	11.2619	11.3356	11.1482	0.263259		10.5524	11.2488	11.2777	11.0263	0.410699		10.6543	11.0773	11.1417	10.9578	0.264804
Pro Th2 AVG			Pro Th2 AVG	5.95427	6.08103	6.18376	6.07302	0.114951		6.23084	6.77476	6.52796	6.51119	0.272346		6.45376	6.55722	6.6692	6.56006	0.107749		5.94279	6.14639	6.11626	6.06848	0.109886		5.86865	6.05834	6.13324	6.02008	0.136386		6.03279	6.36433	6.38251	6.25987	0.196873
Th1 vs Th2 Composite			Th1 vs Th2 Composite	17.752	17.9627	18.0447	17.9198	0.151004		17.9003	17.3987	17.4537	17.5843	0.275112		17.2796	17.3037	17.1726	17.2519	0.0697736		17.9776	17.9483	17.9598	17.9619	0.0147467		17.8891	18.0302	18.044	17.9878	0.0857215		18.6961	18.6675	18.7046	18.6894	0.0194405
Cell Recruitment
CCL1	1421688_a_at	Ccl1	chemokine (C-C motif) ligand 1	6.5402	6.01222	5.70735	6.08659	0.421374		5.84108	5.63611	5.20727	5.56148	0.323426		5.81782	5.42496	5.45367	5.56548	0.218997		5.72457	5.59912	5.70735	5.67701	0.0680083		6.06596	5.74979	5.66699	5.82758	0.210555		5.74682	5.01743	5.64208	5.46878	0.394375
CCL2	1420380_at	Ccl2	chemokine (C-C motif) ligand 2	6.08706	5.85909	5.86928	5.93848	0.128778		5.70075	5.72482	5.59652	5.67403	0.0681962		5.75495	5.73195	5.62721	5.7047	0.0680845		5.61232	5.55898	5.50226	5.55785	0.0550376		5.77225	5.88297	5.76489	5.8067	0.0661494		5.76426	5.78687	5.62904	5.72672	0.0853499
CCL3	1419561_at	Ccl3	chemokine (C-C motif) ligand 3	8.45976	7.69878	8.72086	8.29313	0.531025		10.5136	8.68794	7.56084	8.9208	1.4901		7.5045	6.45172	5.77118	6.5758	0.873297		10.0625	8.14288	8.12158	8.77566	1.11449		9.76683	8.2711	8.60979	8.88257	0.784289		11.4691	10.9968	11.149	11.205	0.241064
CCL4	1421578_at	Ccl4	chemokine (C-C motif) ligand 4	9.41846	8.15064	8.98753	8.85221	0.644652		10.2094	8.80237	8.22078	9.07751	1.02246		8.65518	7.89772	7.65533	8.06941	0.521571		9.92959	8.62258	8.45034	9.00084	0.808922		9.68576	8.58146	8.92741	9.06488	0.56484		12.3946	12.4107	12.4732	12.4261	0.0415539
CCL5	1418126_at	Ccl5	chemokine (C-C motif) ligand 5	10.9992	10.6725	10.8603	10.844	0.163967		9.23079	8.81724	8.42094	8.82299	0.404952		9.25755	8.88483	8.20709	8.78316	0.532561		10.0669	10.089	9.71177	9.95591	0.211719		9.92256	10.8595	10.6375	10.4732	0.489599		10.7505	11.4232	11.3584	11.1774	0.371101
CCL6	1417266_at	Ccl6	chemokine (C-C motif) ligand 6	6.52016	9.0371	10.1808	8.57935	1.87276		4.92635	7.20454	6.60856	6.24648	1.18147		5.14096	7.30264	7.61644	6.68668	1.3478		5.88084	7.95998	7.65299	7.1646	1.12232		5.60464	8.63664	8.91459	7.71862	1.83603		6.02002	8.51002	8.8374	7.78915	1.54083
CCL7	1421228_at	Ccl7	chemokine (C-C motif) ligand 7	4.15214	4.35903	4.09395	4.2017	0.139321		4.43187	4.27703	4.3066	4.3385	0.0822038		4.43124	4.35549	4.22174	4.33616	0.106078		4.66511	4.24711	4.41527	4.4425	0.210325		4.28449	4.25724	4.01758	4.18644	0.146868		4.26335	4.55585	4.30398	4.37439	0.158455
CCL8	1419684_at	Ccl8	chemokine (C-C motif) ligand 8	5.01471	4.89974	5.03748	4.98398	0.0738381		5.05759	5.12461	4.86611	5.0161	0.134149		5.01683	4.965	4.59568	4.85917	0.229659		5.21964	4.77792	4.64211	4.87989	0.301968		5.21945	4.72387	4.98448	4.97593	0.247902		4.89738	4.77943	4.98305	4.88662	0.102232
CCL9	1417936_at	Ccl9	chemokine (C-C motif) ligand 9	6.01664	7.94111	8.42122	7.45966	1.27254		5.60612	6.35414	5.84415	5.93481	0.382161		4.3674	6.22651	6.61823	5.73738	1.20249		6.16402	6.80519	6.5997	6.52297	0.327402		5.91239	7.51697	7.71453	7.04796	0.988382		9.14644	9.89837	8.53362	9.19281	0.683555
CCL11	1417789_at	Ccl11	chemokine (C-C motif) ligand 11	4.60467	4.82405	4.471	4.63324	0.178251		4.81195	4.63881	4.60708	4.68595	0.110266		4.85453	4.70121	4.68687	4.74753	0.092935		4.68706	4.66342	4.61533	4.65527	0.0365505		5.02174	4.63347	4.701	4.7854	0.207441		4.73648	4.30412	4.5641	4.5349	0.217654
CCL12	1419282_at	Ccl12	chemokine (C-C motif) ligand 12	3.32255	3.12331	3.27301	3.23963	0.103732		3.23467	3.07487	3.23593	3.18183	0.0926273		3.11788	3.17232	3.23593	3.17538	0.0590838		3.02348	3.14684	3.05063	3.07365	0.0648204		3.05216	3.01173	3.22784	3.09724	0.114897		2.9528	3.11001	3.07365	3.04549	0.0823054
CCL17	1419413_at	Ccl17	chemokine (C-C motif) ligand 17	5.94355	6.23065	5.74283	5.97235	0.245181		6.06925	6.04	5.44285	5.8507	0.353513		6.35142	6.4241	5.88554	6.22035	0.292224		5.86928	6.25397	5.6219	5.91505	0.318516		5.72495	6.22206	5.86278	5.9366	0.256645		5.87075	5.63708	5.64124	5.71636	0.133726
CCL19	1449277_at	Ccl19	chemokine (C-C motif) ligand 19	6.47208	5.55155	5.70285	5.90883	0.493622		5.61577	5.48338	5.6804	5.59318	0.100432		5.83122	5.73315	5.88517	5.81651	0.077069		5.61611	5.5773	5.45081	5.54807	0.0864382		6.2922	5.5385	5.5278	5.78616	0.438268		6.28154	5.58505	5.44639	5.77099	0.447547
CCL20	1422029_at	Ccl20	chemokine (C-C motif) ligand 20	5.5725	5.03991	5.05591	5.22277	0.302978		5.29988	5.28914	5.25375	5.28093	0.0241409		5.5523	5.2946	5.2014	5.34944	0.181761		4.93069	5.18842	5.11141	5.07684	0.132295		5.53071	5.26922	5.30266	5.36753	0.142307		5.3001	5.17381	5.32778	5.26723	0.0820812
CCL21A	1419426_s_at	Ccl21a /// Ccl21b /// Ccl21c /// Gm10591 /// Gm13304 /// Gm1987 /// LOC100041593	chemokine (C-C motif) ligand 21A (serine) /// chemokine (C-C motif) ligand 21B (leucine) /// chemokine (C-C motif) ligand 21C (leucine) /// predicted gene 10591 /// predicted gene 13304 /// predicted gene 1987 /// c-C motif chemokine 21a-like	5.9751	5.80292	5.82572	5.86791	0.0935222		5.8125	5.63025	6.10126	5.848	0.237502		5.77936	5.82924	5.93223	5.84694	0.0779592		5.70663	5.86472	5.88199	5.81778	0.0966457		5.80074	5.66277	5.73044	5.73132	0.0689921		5.70818	5.57071	5.86064	5.71318	0.145026
CCL22	1417925_at	Ccl22	chemokine (C-C motif) ligand 22	7.5158	7.56775	6.68318	7.25558	0.496388		6.86184	6.62702	5.8787	6.45585	0.513431		6.67864	6.76133	6.12735	6.52244	0.344647		6.87319	6.81801	5.98135	6.55752	0.499738		6.66578	7.47234	6.26132	6.79981	0.616536		6.37539	6.35998	5.82162	6.18566	0.315369
CCL24	1450488_at	Ccl24	chemokine (C-C motif) ligand 24	6.39802	7.02007	7.28189	6.89999	0.454006		6.4351	6.87855	6.21648	6.51004	0.337337		6.18799	7.40715	7.04277	6.8793	0.625804		5.94063	7.18829	6.22053	6.44982	0.65467		6.19102	7.49183	6.73226	6.80504	0.653449		6.32973	6.97329	6.62502	6.64268	0.322146
CCL25	1418777_at	Ccl25	chemokine (C-C motif) ligand 25	5.74292	6.66539	6.35751	6.25527	0.46966		6.32787	5.98772	6.07827	6.13129	0.176164		6.59551	6.24202	6.18827	6.34193	0.221241		6.11153	6.36817	6.41584	6.29851	0.163676		6.44883	6.27819	6.28583	6.33761	0.0963899		6.07535	6.33476	6.03964	6.14992	0.161073
CCL27A	1430375_a_at	Ccl27a /// Ccl27b	chemokine (C-C motif) ligand 27A /// chemokine (C-C motif) ligand 27b	6.94937	6.85257	7.1005	6.96748	0.124953		6.55802	6.06734	6.52646	6.38394	0.274639		6.39719	6.31131	6.26009	6.32286	0.069273		6.17321	6.61568	6.96635	6.58508	0.397451		6.60841	7.083	7.05907	6.91683	0.267364		5.97893	6.80341	6.59964	6.46066	0.429454
CCL28	1455577_at	Ccl28	chemokine (C-C motif) ligand 28	5.57531	4.77618	5.54678	5.29942	0.453368		5.47022	5.28069	5.49338	5.41477	0.116686		5.49814	5.32778	5.47011	5.43201	0.0913455		5.54206	5.2641	5.22848	5.34488	0.171687		5.44224	5.05709	5.19481	5.23138	0.195161		5.35873	4.89937	5.07505	5.11105	0.231787
CXCL1	1441855_x_at	Cxcl1	chemokine (C-X-C motif) ligand 1	8.54082	7.95156	8.16461	8.219	0.298367		8.40103	7.74845	7.91448	8.02132	0.339153		8.08857	7.82905	7.75462	7.89075	0.175316		8.0731	7.6929	7.68444	7.81681	0.221987		8.04211	7.97082	8.00069	8.00454	0.0357994		8.07955	7.9905	7.84208	7.97071	0.119967
CXCL2	1449984_at	Cxcl2	chemokine (C-X-C motif) ligand 2	3.7941	3.98219	5.24353	4.33994	0.788161		3.55908	3.27519	3.19279	3.34235	0.192156		3.30173	3.40763	3.50942	3.40626	0.103851		3.16041	3.51308	3.27596	3.31648	0.179796		3.46409	4.12323	5.21188	4.2664	0.882648		3.60563	3.56702	3.71596	3.62954	0.0772941
CXCL3	1438148_at	Cxcl3	chemokine (C-X-C motif) ligand 3	3.41582	4.13392	6.08161	4.54378	1.37935		3.28858	3.26326	3.08892	3.21359	0.108706		2.9998	3.44343	3.18938	3.21087	0.222598		3.22621	3.41072	3.70242	3.44645	0.240108		3.19974	3.9796	5.6026	4.26065	1.22584		3.32132	3.51464	4.07607	3.63735	0.392048
PF4	1448995_at	Pf4 (Cxcl4)	platelet factor 4	9.174	9.68002	8.10038	8.9848	0.806637		7.69823	8.50387	6.52622	7.57611	0.994465		7.76659	8.59864	6.98314	7.78279	0.807871		8.31691	9.06093	6.74492	8.04092	1.18241		8.37133	9.75981	7.37957	8.50357	1.19562		8.45831	9.29515	7.01474	8.25606	1.15358
CXCL5	1419728_at	Cxcl5	chemokine (C-X-C motif) ligand 5	2.89733	3.03377	3.46011	3.13041	0.293571		2.582	2.88205	2.49814	2.65406	0.201845		2.81587	2.76858	2.60608	2.73018	0.110042		2.83265	3.06628	2.65863	2.85252	0.204552		2.96075	2.83364	2.62538	2.80659	0.16931		2.63501	2.80794	2.93194	2.79163	0.149134
CXCL9	1418652_at	Cxcl9	chemokine (C-X-C motif) ligand 9	5.64852	7.03535	8.25593	6.97993	1.30459		5.93444	5.58989	5.33322	5.61918	0.30168		5.37816	5.53064	5.35398	5.42093	0.0957814		5.27571	6.08108	5.65536	5.67071	0.402906		5.05898	6.37337	6.90877	6.11371	0.95184		5.3416	5.7481	6.06623	5.71864	0.363214
CXCL10	1418930_at	Cxcl10	chemokine (C-X-C motif) ligand 10	5.30841	7.75608	7.95908	7.00785	1.47526		6.32285	6.45896	5.53099	6.10427	0.50111		5.33005	6.57202	5.66622	5.8561	0.642389		5.81495	7.38342	5.8707	6.35636	0.889898		6.03386	7.90267	6.9967	6.97774	0.934549		4.97168	6.68324	6.71513	6.12335	0.997504
CXCL11	1419697_at	Cxcl11	chemokine (C-X-C motif) ligand 11	5.2263	5.02485	5.06101	5.10405	0.107401		5.09752	5.14765	4.99293	5.07937	0.0789415		5.07841	5.04488	4.81561	4.97963	0.143032		4.83717	5.18898	4.93626	4.98747	0.181413		5.27969	5.12317	5.00298	5.13528	0.138756		5.34199	4.83535	5.05838	5.07857	0.253922
CXCL12	1448823_at	Cxcl12	chemokine (C-X-C motif) ligand 12	3.71977	3.43865	3.73879	3.6324	0.168066		3.78733	3.57297	3.59772	3.65267	0.117268		3.28843	3.32824	3.54547	3.38738	0.138348		3.45426	3.52826	3.27454	3.41902	0.130478		3.45128	3.50023	3.44416	3.46522	0.0305252		3.07862	3.54644	3.48118	3.36875	0.253367
CXCL13	1417851_at	Cxcl13	chemokine (C-X-C motif) ligand 13	4.38047	3.74018	4.21349	4.11138	0.332134		4.05765	3.91789	3.77313	3.91623	0.142267		3.91796	3.85018	3.78648	3.85154	0.0657501		4.22899	3.82615	3.54858	3.86791	0.342119		4.08285	3.83132	3.89175	3.9353	0.131301		3.96074	3.82972	3.91073	3.9004	0.0661135
CXCL14	1418457_at	Cxcl14	chemokine (C-X-C motif) ligand 14	3.51819	3.6258	3.45168	3.53189	0.0878682		3.7664	3.20804	3.34865	3.44103	0.290416		3.93983	3.51369	3.48983	3.64779	0.253204		3.4318	3.6153	3.39736	3.48149	0.117156		3.29255	3.19699	3.33587	3.27514	0.071055		3.50935	3.15836	3.43437	3.36736	0.184844
CXCL15	1421404_at	Cxcl15	chemokine (C-X-C motif) ligand 15	4.6089	3.5419	3.65369	3.93483	0.58643		3.99321	3.7733	3.64689	3.80446	0.175252		4.36035	3.55516	3.62836	3.84796	0.445254		4.15577	3.66816	3.34438	3.72277	0.408446		4.08393	3.54011	3.71715	3.78039	0.277373		4.44043	3.80109	3.95612	4.06588	0.333502
CXCL16	1418718_at	Cxcl16	chemokine (C-X-C motif) ligand 16	8.04357	7.37749	7.62317	7.68141	0.336836		7.37991	7.09956	6.95054	7.14333	0.21801		7.47697	7.27464	7.07672	7.27611	0.200126		7.40597	7.33833	7.11064	7.28498	0.154726		7.55831	7.30213	7.49135	7.4506	0.132864		7.58986	7.10055	7.29077	7.32706	0.246666
CXCL17	1451610_at	Cxcl17	chemokine (C-X-C motif) ligand 17	7.39513	6.40967	6.58269	6.79583	0.52617		6.58495	6.58071	6.66743	6.61103	0.0488907		6.6738	6.68249	6.52898	6.62842	0.0862313		6.7413	6.3537	6.40348	6.49949	0.210887		6.95169	6.42139	6.63694	6.67001	0.266692		7.21928	6.44206	6.63982	6.76705	0.403931
CX3CL1	1415803_at	Cx3cl1	chemokine (C-X3-C motif) ligand 1	5.94712	5.73978	5.73383	5.80691	0.12146		5.99428	5.79733	5.78743	5.85968	0.116675		6.09225	5.7233	5.51098	5.77551	0.294133		5.88325	5.64111	5.6768	5.73372	0.130718		6.45378	5.73993	5.7378	5.97717	0.41276		5.45528	5.55601	5.67118	5.56083	0.108028
XCL1	1419412_at	Xcl1	chemokine (C motif) ligand 1	10.9353	10.9853	10.9997	10.9734	0.0338171		7.6086	6.4893	7.04973	7.04921	0.559651		8.26458	8.27379	7.07844	7.87227	0.687491		10.1609	9.83052	9.29794	9.76311	0.435391		10.7326	10.7953	10.9566	10.8282	0.115563		8.52713	7.95292	7.73909	8.07304	0.407522
IL16	1417391_a_at	Il16	interleukin 16	11.676	11.6338	12.0183	11.7761	0.210868		10.0079	10.1867	10.5109	10.2352	0.254998		10.4798	10.3697	10.686	10.5118	0.160596		10.9038	10.9014	11.2439	11.0164	0.197091		11.1521	11.3503	11.8846	11.4623	0.378895		10.2841	10.4076	10.8888	10.5268	0.319489
T Cell Recruitment
CCL2	1420380_at	Ccl2	chemokine (C-C motif) ligand 2	6.08706	5.85909	5.86928	5.93848	0.128778		5.70075	5.72482	5.59652	5.67403	0.0681962		5.75495	5.73195	5.62721	5.7047	0.0680845		5.61232	5.55898	5.50226	5.55785	0.0550376		5.77225	5.88297	5.76489	5.8067	0.0661494		5.76426	5.78687	5.62904	5.72672	0.0853499
CCL6	1417266_at	Ccl6	chemokine (C-C motif) ligand 6	6.52016	9.0371	10.1808	8.57935	1.87276		4.92635	7.20454	6.60856	6.24648	1.18147		5.14096	7.30264	7.61644	6.68668	1.3478		5.88084	7.95998	7.65299	7.1646	1.12232		5.60464	8.63664	8.91459	7.71862	1.83603		6.02002	8.51002	8.8374	7.78915	1.54083
CCL8	1419684_at	Ccl8	chemokine (C-C motif) ligand 8	5.01471	4.89974	5.03748	4.98398	0.0738381		5.05759	5.12461	4.86611	5.0161	0.134149		5.01683	4.965	4.59568	4.85917	0.229659		5.21964	4.77792	4.64211	4.87989	0.301968		5.21945	4.72387	4.98448	4.97593	0.247902		4.89738	4.77943	4.98305	4.88662	0.102232
CCL12	1419282_at	Ccl12	chemokine (C-C motif) ligand 12	3.32255	3.12331	3.27301	3.23963	0.103732		3.23467	3.07487	3.23593	3.18183	0.0926273		3.11788	3.17232	3.23593	3.17538	0.0590838		3.02348	3.14684	3.05063	3.07365	0.0648204		3.05216	3.01173	3.22784	3.09724	0.114897		2.9528	3.11001	3.07365	3.04549	0.0823054
CCL17	1419413_at	Ccl17	chemokine (C-C motif) ligand 17	5.94355	6.23065	5.74283	5.97235	0.245181		6.06925	6.04	5.44285	5.8507	0.353513		6.35142	6.4241	5.88554	6.22035	0.292224		5.86928	6.25397	5.6219	5.91505	0.318516		5.72495	6.22206	5.86278	5.9366	0.256645		5.87075	5.63708	5.64124	5.71636	0.133726
CCL19	1449277_at	Ccl19	chemokine (C-C motif) ligand 19	6.47208	5.55155	5.70285	5.90883	0.493622		5.61577	5.48338	5.6804	5.59318	0.100432		5.83122	5.73315	5.88517	5.81651	0.077069		5.61611	5.5773	5.45081	5.54807	0.0864382		6.2922	5.5385	5.5278	5.78616	0.438268		6.28154	5.58505	5.44639	5.77099	0.447547
CCL20	1422029_at	Ccl20	chemokine (C-C motif) ligand 20	5.5725	5.03991	5.05591	5.22277	0.302978		5.29988	5.28914	5.25375	5.28093	0.0241409		5.5523	5.2946	5.2014	5.34944	0.181761		4.93069	5.18842	5.11141	5.07684	0.132295		5.53071	5.26922	5.30266	5.36753	0.142307		5.3001	5.17381	5.32778	5.26723	0.0820812
CCL22	1417925_at	Ccl22	chemokine (C-C motif) ligand 22	7.5158	7.56775	6.68318	7.25558	0.496388		6.86184	6.62702	5.8787	6.45585	0.513431		6.67864	6.76133	6.12735	6.52244	0.344647		6.87319	6.81801	5.98135	6.55752	0.499738		6.66578	7.47234	6.26132	6.79981	0.616536		6.37539	6.35998	5.82162	6.18566	0.315369
CCL24	1450488_at	Ccl24	chemokine (C-C motif) ligand 24	6.39802	7.02007	7.28189	6.89999	0.454006		6.4351	6.87855	6.21648	6.51004	0.337337		6.18799	7.40715	7.04277	6.8793	0.625804		5.94063	7.18829	6.22053	6.44982	0.65467		6.19102	7.49183	6.73226	6.80504	0.653449		6.32973	6.97329	6.62502	6.64268	0.322146
CCL25	1418777_at	Ccl25	chemokine (C-C motif) ligand 25	5.74292	6.66539	6.35751	6.25527	0.46966		6.32787	5.98772	6.07827	6.13129	0.176164		6.59551	6.24202	6.18827	6.34193	0.221241		6.11153	6.36817	6.41584	6.29851	0.163676		6.44883	6.27819	6.28583	6.33761	0.0963899		6.07535	6.33476	6.03964	6.14992	0.161073
CCL27A	1430375_a_at	Ccl27a /// Ccl27b	chemokine (C-C motif) ligand 27A /// chemokine (C-C motif) ligand 27b	6.94937	6.85257	7.1005	6.96748	0.124953		6.55802	6.06734	6.52646	6.38394	0.274639		6.39719	6.31131	6.26009	6.32286	0.069273		6.17321	6.61568	6.96635	6.58508	0.397451		6.60841	7.083	7.05907	6.91683	0.267364		5.97893	6.80341	6.59964	6.46066	0.429454
CCL28	1455577_at	Ccl28	chemokine (C-C motif) ligand 28	5.57531	4.77618	5.54678	5.29942	0.453368		5.47022	5.28069	5.49338	5.41477	0.116686		5.49814	5.32778	5.47011	5.43201	0.0913455		5.54206	5.2641	5.22848	5.34488	0.171687		5.44224	5.05709	5.19481	5.23138	0.195161		5.35873	4.89937	5.07505	5.11105	0.231787
CXCL1	1441855_x_at	Cxcl1	chemokine (C-X-C motif) ligand 1	8.54082	7.95156	8.16461	8.219	0.298367		8.40103	7.74845	7.91448	8.02132	0.339153		8.08857	7.82905	7.75462	7.89075	0.175316		8.0731	7.6929	7.68444	7.81681	0.221987		8.04211	7.97082	8.00069	8.00454	0.0357994		8.07955	7.9905	7.84208	7.97071	0.119967
CXCL9	1418652_at	Cxcl9	chemokine (C-X-C motif) ligand 9	5.64852	7.03535	8.25593	6.97993	1.30459		5.93444	5.58989	5.33322	5.61918	0.30168		5.37816	5.53064	5.35398	5.42093	0.0957814		5.27571	6.08108	5.65536	5.67071	0.402906		5.05898	6.37337	6.90877	6.11371	0.95184		5.3416	5.7481	6.06623	5.71864	0.363214
CXCL10	1418930_at	Cxcl10	chemokine (C-X-C motif) ligand 10	5.30841	7.75608	7.95908	7.00785	1.47526		6.32285	6.45896	5.53099	6.10427	0.50111		5.33005	6.57202	5.66622	5.8561	0.642389		5.81495	7.38342	5.8707	6.35636	0.889898		6.03386	7.90267	6.9967	6.97774	0.934549		4.97168	6.68324	6.71513	6.12335	0.997504
CXCL12	1448823_at	Cxcl12	chemokine (C-X-C motif) ligand 12	3.71977	3.43865	3.73879	3.6324	0.168066		3.78733	3.57297	3.59772	3.65267	0.117268		3.28843	3.32824	3.54547	3.38738	0.138348		3.45426	3.52826	3.27454	3.41902	0.130478		3.45128	3.50023	3.44416	3.46522	0.0305252		3.07862	3.54644	3.48118	3.36875	0.253367
CXCL16	1418718_at	Cxcl16	chemokine (C-X-C motif) ligand 16	8.04357	7.37749	7.62317	7.68141	0.336836		7.37991	7.09956	6.95054	7.14333	0.21801		7.47697	7.27464	7.07672	7.27611	0.200126		7.40597	7.33833	7.11064	7.28498	0.154726		7.55831	7.30213	7.49135	7.4506	0.132864		7.58986	7.10055	7.29077	7.32706	0.246666
CX3CL1	1415803_at	Cx3cl1	chemokine (C-X3-C motif) ligand 1	5.94712	5.73978	5.73383	5.80691	0.12146		5.99428	5.79733	5.78743	5.85968	0.116675		6.09225	5.7233	5.51098	5.77551	0.294133		5.88325	5.64111	5.6768	5.73372	0.130718		6.45378	5.73993	5.7378	5.97717	0.41276		5.45528	5.55601	5.67118	5.56083	0.108028
XCL1	1419412_at	Xcl1	chemokine (C motif) ligand 1	10.9353	10.9853	10.9997	10.9734	0.0338171		7.6086	6.4893	7.04973	7.04921	0.559651		8.26458	8.27379	7.07844	7.87227	0.687491		10.1609	9.83052	9.29794	9.76311	0.435391		10.7326	10.7953	10.9566	10.8282	0.115563		8.52713	7.95292	7.73909	8.07304	0.407522
IL16	1417391_a_at	Il16	interleukin 16	11.676	11.6338	12.0183	11.7761	0.210868		10.0079	10.1867	10.5109	10.2352	0.254998		10.4798	10.3697	10.686	10.5118	0.160596		10.9038	10.9014	11.2439	11.0164	0.197091		11.1521	11.3503	11.8846	11.4623	0.378895		10.2841	10.4076	10.8888	10.5268	0.319489
NK Cell Recruitment
CCL1	1421688_a_at	Ccl1	chemokine (C-C motif) ligand 1	6.5402	6.01222	5.70735	6.08659	0.421374		5.84108	5.63611	5.20727	5.56148	0.323426		5.81782	5.42496	5.45367	5.56548	0.218997		5.72457	5.59912	5.70735	5.67701	0.0680083		6.06596	5.74979	5.66699	5.82758	0.210555		5.74682	5.01743	5.64208	5.46878	0.394375
CCL4	1421578_at	Ccl4	chemokine (C-C motif) ligand 4	9.41846	8.15064	8.98753	8.85221	0.644652		10.2094	8.80237	8.22078	9.07751	1.02246		8.65518	7.89772	7.65533	8.06941	0.521571		9.92959	8.62258	8.45034	9.00084	0.808922		9.68576	8.58146	8.92741	9.06488	0.56484		12.3946	12.4107	12.4732	12.4261	0.0415539
CCL8	1419684_at	Ccl8	chemokine (C-C motif) ligand 8	5.01471	4.89974	5.03748	4.98398	0.0738381		5.05759	5.12461	4.86611	5.0161	0.134149		5.01683	4.965	4.59568	4.85917	0.229659		5.21964	4.77792	4.64211	4.87989	0.301968		5.21945	4.72387	4.98448	4.97593	0.247902		4.89738	4.77943	4.98305	4.88662	0.102232
CCL25	1418777_at	Ccl25	chemokine (C-C motif) ligand 25	5.74292	6.66539	6.35751	6.25527	0.46966		6.32787	5.98772	6.07827	6.13129	0.176164		6.59551	6.24202	6.18827	6.34193	0.221241		6.11153	6.36817	6.41584	6.29851	0.163676		6.44883	6.27819	6.28583	6.33761	0.0963899		6.07535	6.33476	6.03964	6.14992	0.161073
CXCL10	1418930_at	Cxcl10	chemokine (C-X-C motif) ligand 10	5.30841	7.75608	7.95908	7.00785	1.47526		6.32285	6.45896	5.53099	6.10427	0.50111		5.33005	6.57202	5.66622	5.8561	0.642389		5.81495	7.38342	5.8707	6.35636	0.889898		6.03386	7.90267	6.9967	6.97774	0.934549		4.97168	6.68324	6.71513	6.12335	0.997504
CXCL16	1418718_at	Cxcl16	chemokine (C-X-C motif) ligand 16	8.04357	7.37749	7.62317	7.68141	0.336836		7.37991	7.09956	6.95054	7.14333	0.21801		7.47697	7.27464	7.07672	7.27611	0.200126		7.40597	7.33833	7.11064	7.28498	0.154726		7.55831	7.30213	7.49135	7.4506	0.132864		7.58986	7.10055	7.29077	7.32706	0.246666
DC Recruitment
CCL1	1421688_a_at	Ccl1	chemokine (C-C motif) ligand 1	6.5402	6.01222	5.70735	6.08659	0.421374		5.84108	5.63611	5.20727	5.56148	0.323426		5.81782	5.42496	5.45367	5.56548	0.218997		5.72457	5.59912	5.70735	5.67701	0.0680083		6.06596	5.74979	5.66699	5.82758	0.210555		5.74682	5.01743	5.64208	5.46878	0.394375
CCL2	1420380_at	Ccl2	chemokine (C-C motif) ligand 2	6.08706	5.85909	5.86928	5.93848	0.128778		5.70075	5.72482	5.59652	5.67403	0.0681962		5.75495	5.73195	5.62721	5.7047	0.0680845		5.61232	5.55898	5.50226	5.55785	0.0550376		5.77225	5.88297	5.76489	5.8067	0.0661494		5.76426	5.78687	5.62904	5.72672	0.0853499
CCL9	1417936_at	Ccl9	chemokine (C-C motif) ligand 9	6.01664	7.94111	8.42122	7.45966	1.27254		5.60612	6.35414	5.84415	5.93481	0.382161		4.3674	6.22651	6.61823	5.73738	1.20249		6.16402	6.80519	6.5997	6.52297	0.327402		5.91239	7.51697	7.71453	7.04796	0.988382		9.14644	9.89837	8.53362	9.19281	0.683555
CCL20	1422029_at	Ccl20	chemokine (C-C motif) ligand 20	5.5725	5.03991	5.05591	5.22277	0.302978		5.29988	5.28914	5.25375	5.28093	0.0241409		5.5523	5.2946	5.2014	5.34944	0.181761		4.93069	5.18842	5.11141	5.07684	0.132295		5.53071	5.26922	5.30266	5.36753	0.142307		5.3001	5.17381	5.32778	5.26723	0.0820812
CXCL10	1418930_at	Cxcl10	chemokine (C-X-C motif) ligand 10	5.30841	7.75608	7.95908	7.00785	1.47526		6.32285	6.45896	5.53099	6.10427	0.50111		5.33005	6.57202	5.66622	5.8561	0.642389		5.81495	7.38342	5.8707	6.35636	0.889898		6.03386	7.90267	6.9967	6.97774	0.934549		4.97168	6.68324	6.71513	6.12335	0.997504
XCL1	1419412_at	Xcl1	chemokine (C motif) ligand 1	10.9353	10.9853	10.9997	10.9734	0.0338171		7.6086	6.4893	7.04973	7.04921	0.559651		8.26458	8.27379	7.07844	7.87227	0.687491		10.1609	9.83052	9.29794	9.76311	0.435391		10.7326	10.7953	10.9566	10.8282	0.115563		8.52713	7.95292	7.73909	8.07304	0.407522
Macrophage/Monocyte Recruitment
CCL1	1421688_a_at	Ccl1	chemokine (C-C motif) ligand 1	6.5402	6.01222	5.70735	6.08659	0.421374		5.84108	5.63611	5.20727	5.56148	0.323426		5.81782	5.42496	5.45367	5.56548	0.218997		5.72457	5.59912	5.70735	5.67701	0.0680083		6.06596	5.74979	5.66699	5.82758	0.210555		5.74682	5.01743	5.64208	5.46878	0.394375
CCL2	1420380_at	Ccl2	chemokine (C-C motif) ligand 2	6.08706	5.85909	5.86928	5.93848	0.128778		5.70075	5.72482	5.59652	5.67403	0.0681962		5.75495	5.73195	5.62721	5.7047	0.0680845		5.61232	5.55898	5.50226	5.55785	0.0550376		5.77225	5.88297	5.76489	5.8067	0.0661494		5.76426	5.78687	5.62904	5.72672	0.0853499
CCL4	1421578_at	Ccl4	chemokine (C-C motif) ligand 4	9.41846	8.15064	8.98753	8.85221	0.644652		10.2094	8.80237	8.22078	9.07751	1.02246		8.65518	7.89772	7.65533	8.06941	0.521571		9.92959	8.62258	8.45034	9.00084	0.808922		9.68576	8.58146	8.92741	9.06488	0.56484		12.3946	12.4107	12.4732	12.4261	0.0415539
CCL5	1418126_at	Ccl5	chemokine (C-C motif) ligand 5	10.9992	10.6725	10.8603	10.844	0.163967		9.23079	8.81724	8.42094	8.82299	0.404952		9.25755	8.88483	8.20709	8.78316	0.532561		10.0669	10.089	9.71177	9.95591	0.211719		9.92256	10.8595	10.6375	10.4732	0.489599		10.7505	11.4232	11.3584	11.1774	0.371101
CCL6	1417266_at	Ccl6	chemokine (C-C motif) ligand 6	6.52016	9.0371	10.1808	8.57935	1.87276		4.92635	7.20454	6.60856	6.24648	1.18147		5.14096	7.30264	7.61644	6.68668	1.3478		5.88084	7.95998	7.65299	7.1646	1.12232		5.60464	8.63664	8.91459	7.71862	1.83603		6.02002	8.51002	8.8374	7.78915	1.54083
CCL7	1421228_at	Ccl7	chemokine (C-C motif) ligand 7	4.15214	4.35903	4.09395	4.2017	0.139321		4.43187	4.27703	4.3066	4.3385	0.0822038		4.43124	4.35549	4.22174	4.33616	0.106078		4.66511	4.24711	4.41527	4.4425	0.210325		4.28449	4.25724	4.01758	4.18644	0.146868		4.26335	4.55585	4.30398	4.37439	0.158455
CCL8	1419684_at	Ccl8	chemokine (C-C motif) ligand 8	5.01471	4.89974	5.03748	4.98398	0.0738381		5.05759	5.12461	4.86611	5.0161	0.134149		5.01683	4.965	4.59568	4.85917	0.229659		5.21964	4.77792	4.64211	4.87989	0.301968		5.21945	4.72387	4.98448	4.97593	0.247902		4.89738	4.77943	4.98305	4.88662	0.102232
CCL12	1419282_at	Ccl12	chemokine (C-C motif) ligand 12	3.32255	3.12331	3.27301	3.23963	0.103732		3.23467	3.07487	3.23593	3.18183	0.0926273		3.11788	3.17232	3.23593	3.17538	0.0590838		3.02348	3.14684	3.05063	3.07365	0.0648204		3.05216	3.01173	3.22784	3.09724	0.114897		2.9528	3.11001	3.07365	3.04549	0.0823054
CCL25	1418777_at	Ccl25	chemokine (C-C motif) ligand 25	5.74292	6.66539	6.35751	6.25527	0.46966		6.32787	5.98772	6.07827	6.13129	0.176164		6.59551	6.24202	6.18827	6.34193	0.221241		6.11153	6.36817	6.41584	6.29851	0.163676		6.44883	6.27819	6.28583	6.33761	0.0963899		6.07535	6.33476	6.03964	6.14992	0.161073
PF4	1448995_at	Pf4 (Cxcl4)	platelet factor 4	9.174	9.68002	8.10038	8.9848	0.806637		7.69823	8.50387	6.52622	7.57611	0.994465		7.76659	8.59864	6.98314	7.78279	0.807871		8.31691	9.06093	6.74492	8.04092	1.18241		8.37133	9.75981	7.37957	8.50357	1.19562		8.45831	9.29515	7.01474	8.25606	1.15358
CXCL10	1418930_at	Cxcl10	chemokine (C-X-C motif) ligand 10	5.30841	7.75608	7.95908	7.00785	1.47526		6.32285	6.45896	5.53099	6.10427	0.50111		5.33005	6.57202	5.66622	5.8561	0.642389		5.81495	7.38342	5.8707	6.35636	0.889898		6.03386	7.90267	6.9967	6.97774	0.934549		4.97168	6.68324	6.71513	6.12335	0.997504
Neutrophil Recruitment
CCL3	1419561_at	Ccl3	chemokine (C-C motif) ligand 3	8.45976	7.69878	8.72086	8.29313	0.531025		10.5136	8.68794	7.56084	8.9208	1.4901		7.5045	6.45172	5.77118	6.5758	0.873297		10.0625	8.14288	8.12158	8.77566	1.11449		9.76683	8.2711	8.60979	8.88257	0.784289		11.4691	10.9968	11.149	11.205	0.241064
CCL5	1418126_at	Ccl5	chemokine (C-C motif) ligand 5	10.9992	10.6725	10.8603	10.844	0.163967		9.23079	8.81724	8.42094	8.82299	0.404952		9.25755	8.88483	8.20709	8.78316	0.532561		10.0669	10.089	9.71177	9.95591	0.211719		9.92256	10.8595	10.6375	10.4732	0.489599		10.7505	11.4232	11.3584	11.1774	0.371101
CCL6	1417266_at	Ccl6	chemokine (C-C motif) ligand 6	6.52016	9.0371	10.1808	8.57935	1.87276		4.92635	7.20454	6.60856	6.24648	1.18147		5.14096	7.30264	7.61644	6.68668	1.3478		5.88084	7.95998	7.65299	7.1646	1.12232		5.60464	8.63664	8.91459	7.71862	1.83603		6.02002	8.51002	8.8374	7.78915	1.54083
CXCL2	1449984_at	Cxcl2	chemokine (C-X-C motif) ligand 2	3.7941	3.98219	5.24353	4.33994	0.788161		3.55908	3.27519	3.19279	3.34235	0.192156		3.30173	3.40763	3.50942	3.40626	0.103851		3.16041	3.51308	3.27596	3.31648	0.179796		3.46409	4.12323	5.21188	4.2664	0.882648		3.60563	3.56702	3.71596	3.62954	0.0772941
PF4	1448995_at	Pf4 (Cxcl4)	platelet factor 4	9.174	9.68002	8.10038	8.9848	0.806637		7.69823	8.50387	6.52622	7.57611	0.994465		7.76659	8.59864	6.98314	7.78279	0.807871		8.31691	9.06093	6.74492	8.04092	1.18241		8.37133	9.75981	7.37957	8.50357	1.19562		8.45831	9.29515	7.01474	8.25606	1.15358
CXCL5	1419728_at	Cxcl5	chemokine (C-X-C motif) ligand 5	2.89733	3.03377	3.46011	3.13041	0.293571		2.582	2.88205	2.49814	2.65406	0.201845		2.81587	2.76858	2.60608	2.73018	0.110042		2.83265	3.06628	2.65863	2.85252	0.204552		2.96075	2.83364	2.62538	2.80659	0.16931		2.63501	2.80794	2.93194	2.79163	0.149134
